# Supplementary material for: Mitochondrial folate pathway regulates myofibroblast differentiation and silica-induced pulmonary fibrosis
Source: J Transl Med. 2023 Jun 6;21:365. doi: 10.1186/s12967-023-04241-0 (PMC10245413; doi:10.1186/s12967-023-04241-0)
Supplement: Supplementary file 8 — Additional file 8: Table S2. Proteins identified by quantitative mass spectrometry. Table S3 Mitochondrial inventory combining MitoCarta3.0 and MitoCoP. Table S4 Mitochondrial proteins identified by quantitative mass spectrometry. Table S5 Proteins involved in mitochondrial central dogma identified by quantitative mass spectrometry. [file 12967_2023_4241_MOESM8_ESM.xlsx]

## Sheet: Table S2 (5,586 genes)
Table S2 Proteins identified by quantitative mass spectrometry.
Uniprot Entry	Coverage	Unique Peptides	Peptides	PSMs	AAs	MW [kDa]	calc. pI	A-1/REF (Ctrl)	A-2/REF (Ctrl)	A-3/REF (Ctrl)	B-1/REF (TGF-β)	B-2/REF (TGF-β)	B-3/REF (TGF-β)	average A (Ctrl)	average B (TGF-β)	B/A	t test p value	FDR-adjusted p value
Q9H6E5	0.69	1	1	1	874	93.7884	6.16357	0.120423	0.227403	0.564041	0.151974	0.158269	4.60467	0.303955	1.63831	5.38996	0.420891	0.536413
Q9H013	3.98	3	3	3	955	104.928	8.35303	0.501161	0.447318	0.49585	1.47717	1.57761	1.4634	0.481443	1.50606	3.12823	1.36107e-05	0.00107535
O75326	12.61	9	9	12	666	74.7762	7.63525	0.529873	0.555084	0.547643	1.40211	1.50762	1.4869	0.5442	1.46554	2.69302	9.94298e-06	0.00100984
Q9NZQ7	2.41	1	1	1	290	33.2541	7.2251	0.579911	0.553381	0.542463	1.46624	1.52094	1.35412	0.558585	1.4471	2.59066	6.05256e-05	0.00204407
Q8N6Y2	15.19	7	7	9	441	51.7667	8.23584	0.604165	0.573986	0.588984	1.34503	1.4247	1.46053	0.589045	1.41009	2.39386	2.00869e-05	0.00124673
P13611	2.27	8	8	11	3396	372.59	4.51318	0.568287	0.687575	0.625775	1.34254	1.32844	1.40574	0.627212	1.35891	2.16658	6.28174e-05	0.00206411
P17936	2.41	1	1	2	291	31.6537	8.68994	0.622022	0.635573	0.623106	1.23519	1.39741	1.35753	0.6269	1.33004	2.12162	0.000136979	0.00279831
P55085	3.27	1	1	1	397	44.0974	9.61279	0.581716	0.546711	0.820869	1.18809	1.61696	1.2549	0.649765	1.35332	2.08278	0.0113812	0.0393168
Q15004	28.83	2	2	3	111	11.9792	9.83252	0.632277	0.666422	0.651749	1.28146	1.41609	1.36467	0.650149	1.35407	2.08271	6.40093e-05	0.00207881
Q86VY9	3.26	1	1	1	491	54.3218	9.17334	0.663884	0.730584	0.683657	1.46081	1.18088	1.30018	0.692708	1.31396	1.89684	0.00174119	0.0123239
P02751	39.27	72	72	302	2386	262.46	5.70654	0.679857	0.695135	0.693091	1.26469	1.34301	1.3063	0.689361	1.30467	1.89258	1.18608e-05	0.0010623
P53814	9.49	7	7	11	917	98.9982	9.0708	0.684036	0.678269	0.718399	1.30753	1.29435	1.29719	0.693568	1.29969	1.87391	1.32556e-06	0.000688933
Q9H7Z6	1.53	1	1	1	458	52.3697	8.26514	0.784075	0.588334	0.721651	1.42593	1.23478	1.25677	0.69802	1.30582	1.87076	0.00189607	0.0129433
Q03405	8.06	3	3	5	335	36.9533	6.65381	0.635253	0.775233	0.683991	1.16162	1.35056	1.39612	0.698159	1.30277	1.866	0.00186068	0.012802
P05121	32.09	11	11	34	402	45.031	7.1958	0.692368	0.705188	0.719131	1.30852	1.32989	1.28435	0.705563	1.30759	1.85326	2.46426e-06	0.000764742
P04733	34.43	1	2	4	61	6.08122	7.82568	0.584425	1.17974	0.374322	0.697613	1.36315	1.8072	0.712828	1.28932	1.80874	0.225493	0.337457
P07996	23.85	25	26	55	1170	129.3	4.94482	0.697774	0.734818	0.713076	1.24776	1.3054	1.28881	0.715222	1.28066	1.79057	9.73201e-06	0.00100984
P09493	66.9	8	25	81	284	32.6887	4.7417	0.745101	0.690524	0.714523	1.2109	1.33359	1.296	0.716716	1.28016	1.78615	0.00014139	0.00282436
O94768	2.42	1	1	2	372	42.3172	5.24951	0.7253	0.713752	0.757518	1.28519	1.3022	1.23145	0.73219	1.27295	1.73855	2.71183e-05	0.00141573
P15407	2.58	1	1	1	271	29.3948	8.01611	0.707313	0.740057	0.750355	1.25671	1.29212	1.26839	0.732575	1.27241	1.7369	5.38281e-06	0.000914495
P55285	9.62	8	8	11	790	88.2542	4.93213	0.717789	0.735937	0.755605	1.25191	1.26403	1.24935	0.736444	1.2551	1.70427	1.6139e-06	0.000693482
Q8NCR0	1.2	1	1	1	500	56.6677	5.70654	0.724411	0.713308	0.796715	0.682912	0.768073	2.26466	0.744811	1.23855	1.6629	0.391419	0.509785
P51911	21.55	5	6	20	297	33.1496	9.0708	0.759019	0.734925	0.764658	1.28336	1.26124	1.19272	0.752867	1.24577	1.6547	6.80771e-05	0.00210898
Q12834	4.61	2	2	2	499	54.6886	9.23193	0.760774	0.758771	0.758033	1.18516	1.3003	1.24387	0.759193	1.24311	1.63741	0.000129623	0.00275657
Q8N8Z6	3.22	3	3	4	715	77.8719	8.04541	0.840927	0.711031	0.731158	1.22507	1.26116	1.22588	0.761039	1.23737	1.6259	0.000347239	0.00451458
Q15582	27.38	19	19	29	683	74.634	7.7085	0.789334	0.74818	0.784906	1.25108	1.21239	1.25316	0.77414	1.23888	1.60033	1.52179e-05	0.00113011
Q9UKT4	1.79	1	1	1	447	50.1143	8.92432	0.773416	0.782036	0.761923	1.35702	1.21902	1.12976	0.772458	1.23527	1.59914	0.00222291	0.0140466
Q8WWK9	6.59	5	5	6	683	76.9389	9.40771	0.773049	0.765496	0.792354	1.26868	1.22182	1.20913	0.776966	1.23321	1.58721	2.10036e-05	0.00126022
Q6PL18	1.73	3	3	3	1390	158.456	6.31592	0.754823	0.74109	0.762461	1.19632	1.1597	1.22659	0.752791	1.19421	1.58637	2.65902e-05	0.00141573
Q9NS91	1.62	1	1	2	495	56.1873	7.57666	0.753066	0.762221	0.81171	1.26191	1.206	1.21872	0.775666	1.22887	1.58428	5.32528e-05	0.00190372
P14635	4.39	2	2	2	433	48.3061	7.47412	0.77719	0.754407	0.804479	1.19868	1.20649	1.2672	0.778692	1.22412	1.57202	6.85917e-05	0.00210898
P56211	16.96	1	2	2	112	12.3153	9.08545	0.675725	0.653389	1.00689	1.12648	1.34931	1.19549	0.778667	1.22376	1.57161	0.0279342	0.0726566
Q9H334	2.36	2	2	2	677	75.2696	6.66846	0.815263	0.767485	0.754491	1.17612	1.27022	1.2144	0.77908	1.22025	1.56627	0.000180688	0.00312051
Q9BQE4	8.99	1	1	1	189	21.1509	9.70068	0.795322	0.808138	0.74721	1.28214	1.25516	1.1342	0.783557	1.22383	1.5619	0.000857331	0.00808961
Q14767	2.36	3	3	3	1821	194.923	5.18604	0.741323	0.886787	0.774651	1.1193	1.27871	1.3445	0.80092	1.2475	1.55758	0.00505781	0.023026
O00762	16.76	3	3	4	179	19.6399	7.37158	0.792895	0.759944	0.798222	1.19815	1.27358	1.18807	0.783687	1.21993	1.55666	0.000122016	0.00266242
O75330	0.97	1	1	1	724	84.0487	5.8335	0.7438	0.848	0.757452	1.10086	1.0098	1.54075	0.783084	1.21714	1.55428	0.0602582	0.127491
Q02388	2.21	5	5	5	2944	295.041	6.26514	0.818339	0.784343	0.756904	1.24307	1.20173	1.19699	0.786529	1.21393	1.5434	4.95262e-05	0.0018493
Q6NW40	2.06	1	1	1	437	47.5164	6.37939	0.835398	0.737252	0.792485	1.22576	1.19016	1.23006	0.788378	1.21533	1.54155	0.000162997	0.00296581
Q02297	1.41	1	1	1	640	70.3479	8.79248	0.785881	0.777874	0.804147	1.19514	1.27839	1.17468	0.789301	1.21607	1.54069	0.000197841	0.00329378
P41221	12.63	4	5	7	380	42.3114	8.45557	0.761811	0.826124	0.779839	1.22737	1.15505	1.25423	0.789258	1.21221	1.53589	0.000277191	0.00404706
O43448	1.73	1	1	1	404	43.6423	8.60205	0.73143	0.805712	0.839403	1.15081	1.2243	1.261	0.792182	1.21204	1.53	0.000763962	0.00744171
Q96GD4	3.49	1	1	2	344	39.2856	9.29053	0.765488	0.764396	0.846876	1.23567	1.23582	1.16212	0.792253	1.2112	1.52881	0.0003366	0.00447678
Q9NQS1	2.49	1	1	1	362	38.4829	4.98291	0.650503	0.612843	1.1141	1.16567	1.22322	1.23613	0.792481	1.20834	1.52475	0.0628267	0.131639
Q9HBI1	6.04	2	2	2	364	41.6881	6.72705	0.793097	0.812604	0.781806	1.21222	1.20568	1.21013	0.795836	1.20935	1.51959	1.46519e-06	0.000688933
Q99985	3.33	3	3	3	751	85.1526	8.68994	0.781374	0.80388	0.812249	1.19718	1.27614	1.14761	0.799168	1.20698	1.51029	0.000451521	0.00536483
Q05682	40.61	32	33	92	793	93.1754	5.65576	0.809243	0.797018	0.784821	1.20098	1.23146	1.16513	0.797027	1.19919	1.50458	3.92409e-05	0.00163582
Q9H4F8	2.76	1	1	1	434	48.1317	8.22119	0.73757	0.822528	0.852272	1.09161	1.25598	1.25209	0.804124	1.1999	1.49218	0.00350244	0.018149
Q8N264	1.2	1	1	1	748	84.2054	6.66846	0.756708	0.772138	0.886958	1.25468	1.15988	1.18493	0.805268	1.19983	1.48997	0.00138678	0.0106546
A6NKF1	1.73	1	1	1	404	43.5258	8.68994	0.879212	0.664219	0.87345	1.29722	1.24877	1.05254	0.805627	1.19951	1.48892	0.0186789	0.0548007
P54132	1.13	1	2	2	1417	158.901	7.48877	0.858439	0.804505	0.76641	1.37791	1.164	1.05425	0.809785	1.19872	1.4803	0.0169578	0.0513701
O94880	0.68	1	1	1	888	99.9905	5.32568	0.460936	1.03431	0.913755	0.631603	0.797886	2.13437	0.803001	1.18795	1.47939	0.489691	0.600398
Q8N6G6	0.57	1	1	1	1762	193.284	7.79639	0.281029	1.35176	0.833571	1.95244	1.09136	0.586987	0.82212	1.21026	1.47212	0.48456	0.596332
P29279	7.74	4	4	7	349	38.0649	8.00146	0.788488	0.916673	0.740454	1.1139	1.21219	1.26582	0.815205	1.19731	1.46872	0.00516653	0.0233876
O94916	0.98	1	1	1	1531	165.66	5.23682	0.807353	0.785478	0.845284	1.15057	1.19633	1.22615	0.812705	1.19101	1.46549	0.000175545	0.00308363
Q9HCU9	2.85	1	1	1	246	28.443	4.7417	0.702771	0.992595	0.728409	0.614875	0.795088	2.1345	0.807925	1.18149	1.46237	0.48682	0.597928
P07738	27.03	5	5	11	259	29.9865	6.53662	0.823785	0.779605	0.830339	1.22959	1.15647	1.16045	0.811243	1.18217	1.45723	0.000203574	0.00331648
Q96RN5	3.3	2	2	2	788	86.699	9.42236	0.750749	0.816443	0.871868	1.08384	1.23954	1.22784	0.81302	1.18374	1.45598	0.00372386	0.018859
Q5SW79	23.86	36	36	73	1584	175.187	7.10791	0.820058	0.790171	0.837465	1.19155	1.19595	1.17446	0.815898	1.18732	1.45523	1.7023e-05	0.00118863
Q5W0B1	0.96	1	1	2	726	81.0657	5.71924	0.833783	0.802177	0.818179	1.18408	1.20109	1.17319	0.818046	1.18612	1.44994	7.21758e-06	0.000928042
P27707	7.31	1	2	2	260	30.4991	5.21143	0.781134	0.827527	0.844498	0.935178	0.9737	1.62682	0.81772	1.17857	1.44128	0.184342	0.29023
Q9BV86	4.04	1	1	1	223	25.3708	5.51611	0.798117	0.828137	0.841141	1.17029	1.25995	1.12126	0.822465	1.18383	1.43937	0.0010547	0.00894707
Q14061	20.63	1	1	1	63	6.91038	7.23975	0.787347	0.925478	0.750897	0.857537	1.23577	1.44549	0.821241	1.1796	1.43636	0.117428	0.207712
O94907	2.63	1	1	1	266	28.6526	8.39697	0.765343	0.882665	0.825255	1.13645	1.14558	1.25932	0.824421	1.18045	1.43186	0.00238998	0.0146039
P24821	18.58	36	36	79	2201	240.7	4.89404	0.807202	0.840927	0.82677	1.1867	1.17182	1.17974	0.824966	1.17942	1.42966	4.91496e-06	0.000914495
Q02952	6.29	9	9	11	1782	191.367	4.41162	0.825589	0.824351	0.847991	1.22692	1.15081	1.1844	0.832644	1.18737	1.42603	0.000108943	0.00248391
Q9GZV5	4.25	2	2	2	400	44.0734	5.8208	0.779828	0.778511	0.899345	1.14146	1.15662	1.20332	0.819228	1.16713	1.42468	0.00140501	0.0106926
P31350	14.91	5	5	9	389	44.8488	5.37646	0.806785	0.828253	0.839205	1.2118	1.14854	1.16133	0.824748	1.17389	1.42333	8.45862e-05	0.00225843
Q6V1X1	1	1	1	1	898	103.293	5.79541	0.754754	0.978466	0.743152	0.956514	0.964388	1.60231	0.825457	1.1744	1.42273	0.199463	0.307961
Q9H2D1	2.22	1	1	1	315	35.3845	9.45166	0.8188	0.835066	0.830722	1.18499	1.13865	1.20646	0.828196	1.1767	1.4208	7.14694e-05	0.00213491
Q9NZJ4	1.97	10	10	10	4579	520.795	7.04932	0.85625	0.829117	0.819248	1.19888	1.16817	1.1833	0.834872	1.18345	1.41753	1.62292e-05	0.00116226
Q01995	70.65	16	16	75	201	22.5964	8.83643	0.83521	0.831618	0.816402	1.19791	1.19207	1.12338	0.827743	1.17112	1.41484	0.000153136	0.00289973
Q9UHN6	10.41	15	15	17	1383	154.276	8.14795	0.819408	0.826763	0.839724	1.21305	1.15999	1.14186	0.828632	1.17164	1.41394	0.000101862	0.00240616
P22413	2.81	3	3	3	925	104.857	7.13721	0.843507	0.883706	0.761602	1.10031	1.18697	1.22294	0.829605	1.17007	1.4104	0.00264383	0.0154805
P05387	60.87	6	6	25	115	11.6578	4.53857	0.735864	0.72835	1.01711	1.0707	1.26648	1.16063	0.827108	1.16594	1.40965	0.0375231	0.089903
Q01650	6.31	2	2	4	507	54.9743	7.72314	0.808906	0.834863	0.834164	1.15542	1.17607	1.15108	0.825978	1.16086	1.40543	8.28831e-06	0.000964552
P15924	2.72	9	10	11	2871	331.569	6.81494	0.912008	0.893041	0.685632	1.18792	1.0857	1.22026	0.830227	1.16463	1.40278	0.0157943	0.0488252
Q96T88	13.11	10	11	11	793	89.757	7.56201	0.831626	0.871472	0.785829	1.12669	1.15748	1.2056	0.829643	1.16326	1.40212	0.000588234	0.00631899
Q13591	2.23	3	3	3	1074	120.537	7.21045	0.801304	0.879856	0.856722	1.13308	1.2065	1.21544	0.845961	1.18501	1.40079	0.000634447	0.00656301
O15446	5.1	2	2	2	510	54.9514	8.51416	0.815899	0.814261	0.875727	1.09804	1.1431	1.25953	0.835296	1.16689	1.39698	0.00314435	0.0172762
O60462	2.36	2	2	2	931	104.764	5.17334	0.745584	0.882046	0.885358	1.09999	1.15596	1.24186	0.837662	1.16594	1.39189	0.00604893	0.0257934
O15131	11.01	1	7	9	536	60.3109	5.16064	0.792044	0.965304	0.764845	1.49134	0.898453	1.1204	0.840731	1.17007	1.39173	0.147951	0.245384
P04731	45.9	1	2	6	61	6.11521	7.95752	0.601858	1.11402	0.794221	0.791076	1.04313	1.65486	0.836698	1.16302	1.39001	0.333262	0.451078
Q5T6F2	5.99	6	6	8	1119	117.044	7.34229	0.796549	0.769698	0.974034	1.13352	1.22197	1.17144	0.84676	1.17564	1.3884	0.00888008	0.0332022
Q9Y6D0	9.57	1	1	2	94	10.6393	10.8579	0.810424	0.794409	0.910114	1.14127	1.16393	1.18594	0.838316	1.16371	1.38816	0.00106554	0.00897756
Q9ULW0	4.82	4	4	4	747	85.6	9.23193	0.810703	0.848597	0.872242	1.13766	1.19084	1.18565	0.843847	1.17138	1.38815	0.000185522	0.00316919
P04183	25.21	6	6	6	234	25.452	8.51416	0.833933	0.844724	0.835055	1.23087	1.11469	1.14166	0.837904	1.16241	1.38728	0.000775344	0.00751922
Q9HBL0	20.4	23	26	36	1735	185.586	7.75244	0.84107	0.838777	0.856901	1.17049	1.19045	1.15454	0.845583	1.17183	1.38582	1.03411e-05	0.00101343
O43768	37.19	4	5	5	121	13.3808	7.23975	0.780112	0.76918	0.979273	1.09473	1.16116	1.2374	0.842855	1.16443	1.38153	0.0157099	0.0486449
P17812	19.97	11	14	24	591	66.648	6.45557	0.834969	0.857949	0.839347	1.17389	1.17172	1.14575	0.844088	1.16379	1.37875	9.82457e-06	0.00100984
P02452	48.98	52	53	143	1464	138.857	5.79541	0.820948	0.826423	0.874904	1.11492	1.16127	1.17996	0.840758	1.15205	1.37025	0.000272269	0.00401291
Q96NE9	4.34	3	3	4	622	71.9981	7.45947	0.809763	0.892472	0.834092	1.17544	1.13429	1.15888	0.845442	1.1562	1.36757	0.000339593	0.00447946
Q96HC4	33.56	18	18	44	596	63.9045	8.20654	0.843831	0.848552	0.854682	1.14218	1.18637	1.14718	0.849022	1.15858	1.3646	2.70875e-05	0.00141573
Q9UNQ2	2.88	1	1	2	313	35.2141	9.99365	0.836636	0.857828	0.838289	1.06906	1.10028	1.28664	0.844251	1.15199	1.36451	0.0107567	0.0376721
Q9NQW6	13.7	16	16	21	1124	124.122	8.07471	0.831838	0.856659	0.850773	1.17975	1.14714	1.1226	0.846423	1.14983	1.35846	7.53193e-05	0.00216873
P63218	13.24	1	1	1	68	7.31381	9.84717	0.814292	0.915989	0.821546	0.87531	1.41818	1.16871	0.850609	1.15407	1.35675	0.131229	0.224447
O14965	6.7	3	3	3	403	45.7808	9.39307	0.838115	0.827662	0.876329	1.14038	1.15241	1.15394	0.847368	1.14891	1.35586	4.01224e-05	0.00164626
Q53HL2	3.57	1	1	1	280	31.3038	9.86182	0.838554	0.890394	0.826704	1.1857	1.10746	1.16934	0.851884	1.15416	1.35484	0.000606185	0.00645643
P53350	10.95	7	7	8	603	68.2116	8.90967	0.846848	0.835929	0.865939	1.16566	1.13978	1.14242	0.849572	1.14929	1.35279	1.53644e-05	0.00113011
Q7Z5H3	2.29	2	2	2	698	76.731	8.14795	0.850565	0.870782	0.840953	1.15304	1.15732	1.14358	0.8541	1.15131	1.34798	6.71219e-06	0.000914495
Q9HBM1	4.46	1	1	1	224	26.1365	8.00146	0.792367	0.932179	0.835257	0.901719	1.25199	1.29545	0.853267	1.14972	1.34743	0.0869139	0.167993
Q5T440	1.69	1	1	1	356	38.1311	9.83252	0.857796	0.843908	0.849645	0.866859	0.923626	1.64296	0.85045	1.14448	1.34574	0.304443	0.423145
Q96IZ0	6.76	2	2	2	340	36.5454	5.41455	0.811744	0.91263	0.843778	1.22367	1.12836	1.10113	0.856051	1.15105	1.34461	0.00344738	0.0180021
O75907	1.23	1	1	1	488	55.2425	9.31982	0.822945	0.839486	0.909813	1.37638	0.940335	1.13126	0.857415	1.14933	1.34045	0.0863708	0.167001
Q8NB49	1.68	1	1	1	1132	129.394	6.66846	0.765261	0.926464	0.883817	1.36625	0.949718	1.13407	0.858514	1.15001	1.33954	0.088055	0.169612
P08253	1.52	1	1	1	660	73.8347	5.46533	0.822555	0.895703	0.852218	1.04693	1.10034	1.2915	0.856825	1.14625	1.33779	0.0199803	0.0576201
Q14192	35.48	10	10	17	279	32.1706	7.54736	0.835282	0.904142	0.832156	1.05509	1.18769	1.19333	0.857193	1.14537	1.33619	0.00480297	0.0222282
Q86VZ4	3	1	1	1	500	53.2776	6.46826	0.832302	0.832541	0.910081	1.06964	1.17052	1.19537	0.858308	1.14518	1.33423	0.00346295	0.0180507
P17275	9.22	2	3	3	347	35.8572	9.21729	0.819064	0.868897	0.885695	1.13892	1.17095	1.1222	0.857885	1.14402	1.33354	0.000311927	0.0043249
Q8TF66	6.88	4	4	4	581	64.3252	6.7124	0.84305	0.844171	0.876959	1.06306	1.16179	1.18534	0.854727	1.13673	1.32993	0.00195427	0.0131525
Q9BW19	4.61	3	3	3	673	73.7023	8.98291	0.810603	0.864378	0.928939	1.18007	1.13533	1.14548	0.867973	1.15363	1.3291	0.00148323	0.0111362
P15884	2.55	1	2	2	667	71.2641	7.00537	0.840998	0.84938	0.895865	1.18329	1.12426	1.12327	0.862081	1.14361	1.32657	0.0004235	0.00509843
P68431	22.06	2	5	35	136	15.3945	11.1216	0.834243	0.866669	0.870067	1.13267	1.11145	1.16406	0.856993	1.13606	1.32564	0.000127008	0.00272872
Q99504	2.44	1	1	1	573	62.6238	5.21143	0.85981	0.871238	0.849679	0.980472	0.96186	1.47356	0.860242	1.13863	1.32362	0.172178	0.27511
Q9P273	0.63	2	2	2	2699	300.76	6.41748	0.815349	0.926066	0.843398	1.13796	1.13146	1.15118	0.861604	1.1402	1.32335	0.00117286	0.00962413
P01137	2.05	1	1	1	390	44.3128	8.52881	0.89934	0.875534	0.817172	1.1263	1.10795	1.18757	0.864015	1.1406	1.32012	0.00128172	0.0101484
O94851	4.8	5	6	7	1124	126.609	8.646	0.852243	0.880222	0.887256	1.14496	1.17023	1.13728	0.87324	1.15083	1.31788	4.51869e-05	0.00176513
P13995	8.86	4	4	5	350	37.8712	8.73389	0.891146	0.867964	0.841802	1.13813	1.17497	1.11197	0.866971	1.14169	1.31687	0.000289855	0.00412393
Q13112	3.22	2	2	2	559	61.4542	7.50342	0.86593	0.829091	0.898448	1.17295	1.11923	1.121	0.86449	1.13773	1.31607	0.000512328	0.005805
Q9Y618	3.06	6	8	11	2514	273.489	7.59131	0.845442	0.877136	0.889625	1.13006	1.13114	1.17226	0.870734	1.14449	1.3144	0.000138444	0.00279831
Q9NZU5	1.64	1	1	1	365	40.8061	7.92822	0.852577	0.94447	0.805372	1.14818	1.12358	1.14653	0.867473	1.13943	1.3135	0.00282999	0.0161211
Q8IWB1	2.93	2	2	2	547	62.0194	5.88428	0.823114	0.867452	0.907828	1.11833	1.13975	1.14844	0.866131	1.13551	1.31101	0.00049342	0.00567398
P52292	24.01	10	10	22	529	57.8259	5.40186	0.864882	0.882217	0.86483	1.14911	1.12833	1.1452	0.870643	1.14088	1.31039	6.14282e-06	0.000914495
Q2UY09	0.71	1	1	1	1125	116.585	6.40479	0.894526	0.847246	0.861436	1.11248	1.10273	1.19286	0.867736	1.13602	1.30918	0.00108205	0.00906197
Q8IXS6	10.82	3	3	3	379	42.1593	5.09717	0.888433	0.801322	0.871098	1.21445	1.057	1.07385	0.853618	1.1151	1.30633	0.00986371	0.0356395
Q8TDS5	1.65	1	2	3	423	45.7811	9.65674	0.778324	0.953127	0.876714	0.885627	1.27617	1.2416	0.869388	1.13446	1.3049	0.120423	0.211469
Q8TCD1	14.47	1	1	1	76	8.66361	9.12939	0.819786	0.770535	1.01504	0.936874	1.2859	1.17611	0.868454	1.13296	1.30457	0.106175	0.194138
Q15063	4.31	4	4	4	836	93.2553	7.53271	0.847487	0.885237	0.882408	1.08844	1.105	1.21816	0.871711	1.1372	1.30456	0.00335586	0.0178362
P48059	10.46	5	5	7	325	37.2258	8.04541	0.862618	0.875441	0.858862	1.15938	1.11798	1.10967	0.865641	1.12901	1.30425	8.32019e-05	0.00224525
Q14249	2.36	1	1	1	297	32.6	9.49561	0.857602	0.813461	0.943165	0.772034	1.84474	0.792022	0.871409	1.13627	1.30394	0.498585	0.608232
P11388	14.17	16	21	29	1531	174.276	8.71924	0.86275	0.871655	0.861395	1.13271	1.10676	1.14298	0.865267	1.12748	1.30305	2.00593e-05	0.00124673
Q9NR30	33.59	28	28	52	783	87.2904	9.27588	0.877924	0.851266	0.87838	1.11572	1.12149	1.15641	0.86919	1.13121	1.30145	7.27678e-05	0.00213937
Q15942	30.59	14	14	37	572	61.2382	6.66846	0.843328	0.812238	0.955076	1.10138	1.14863	1.14602	0.870214	1.13201	1.30084	0.00470805	0.0219504
P38398	0.59	1	1	1	1863	207.592	5.41455	0.880555	0.899059	0.838913	1.22683	1.11487	1.06286	0.872842	1.13485	1.30018	0.0070647	0.0285967
Q9UDY4	7.72	2	2	4	337	37.7831	8.49951	0.83076	0.915918	0.85932	1.1356	1.14502	1.10763	0.868666	1.12942	1.30017	0.000683169	0.006876
P41134	6.45	1	1	2	155	16.1223	6.99072	0.862463	0.87284	0.878232	1.0488	1.18656	1.16224	0.871178	1.13253	1.3	0.00360979	0.0183981
P23142	6.12	4	4	4	703	77.1624	5.22412	0.826436	0.837995	0.925701	1.10519	1.13028	1.13169	0.863377	1.12239	1.29999	0.00134347	0.0104667
Q96HE9	10	4	4	4	360	40.0596	10.1108	0.863288	0.877872	0.867839	1.11768	1.12816	1.14175	0.869666	1.1292	1.29843	5.91397e-06	0.000914495
P30825	1.27	1	1	1	629	67.5941	5.42725	0.861842	0.832227	0.924259	1.17381	1.11377	1.10965	0.872776	1.13241	1.29748	0.00160456	0.0117167
Q9UNL2	4.86	2	2	4	185	21.0672	9.61279	0.823445	0.965832	0.830118	0.919186	1.26645	1.20581	0.873132	1.13048	1.29474	0.0921234	0.175324
L0R819	8.33	1	1	1	96	11.2429	8.88037	0.883402	0.8554	0.88379	1.05927	1.17637	1.15407	0.874197	1.1299	1.2925	0.00232483	0.0144455
O15119	1.75	2	2	2	743	79.3387	8.1626	0.896709	0.898596	0.828421	1.15791	1.12675	1.10534	0.874575	1.13	1.29206	0.000765656	0.00744171
P02795	67.21	1	4	13	61	6.0372	7.82568	0.646886	1.15449	0.815142	0.78564	1.04129	1.5518	0.872174	1.12624	1.2913	0.400298	0.517848
Q9H8V3	1.42	1	1	1	914	103.439	7.7085	0.887315	0.889647	0.849844	1.13889	1.14246	1.10997	0.875602	1.13044	1.29105	0.000102472	0.00240616
Q6PCE3	7.72	4	5	5	622	70.3965	7.15186	0.838225	0.893875	0.895027	1.10146	1.11309	1.17697	0.875709	1.13051	1.29096	0.00105922	0.00896438
P12107	2.16	2	3	4	1806	180.954	5.17334	0.930458	0.829707	0.859676	1.11123	1.14021	1.12739	0.873281	1.12627	1.2897	0.00123073	0.00996228
Q01469	42.22	5	5	7	135	15.1546	7.00537	0.877219	0.906956	0.832149	1.09947	1.13337	1.13582	0.872108	1.12289	1.28756	0.000530479	0.00590463
Q00537	11.09	5	5	6	523	59.5446	9.02686	0.828865	0.869834	0.92065	1.12613	1.11449	1.13191	0.873116	1.12417	1.28754	0.000748206	0.00738424
Q05D32	2.79	1	1	1	466	52.9661	6.40479	0.876933	0.873698	0.877963	1.0731	1.0751	1.23277	0.876198	1.12699	1.28623	0.00903644	0.033569
P07951	64.44	7	26	101	284	32.8306	4.70361	0.905144	0.865454	0.849558	1.08231	1.11929	1.16471	0.873385	1.1221	1.28477	0.00101529	0.00878529
Q15652	0.31	1	1	1	2540	284.349	7.86963	0.915916	0.868072	0.84766	1.10852	1.09912	1.17337	0.877216	1.127	1.28475	0.00127029	0.0101369
O95997	3.47	1	1	1	202	22.0105	6.59521	0.865504	0.847269	0.921482	1.19248	1.08658	1.10344	0.878085	1.1275	1.28404	0.00328506	0.0176658
P52732	7.2	9	9	13	1056	119.085	5.64307	0.879889	0.866446	0.886775	1.12956	1.11269	1.13815	0.877703	1.1268	1.28381	1.29317e-05	0.0010623
Q7Z4S6	0.36	1	1	1	1674	187.063	6.41748	0.826721	0.857141	0.94984	1.15703	1.0158	1.20516	0.877901	1.126	1.2826	0.0216156	0.0609208
O00592	6.63	4	4	7	558	58.5991	5.49072	0.877233	0.890673	0.868448	1.12904	1.10722	1.14236	0.878784	1.12621	1.28155	3.38992e-05	0.00149103
Q8N556	3.42	3	3	4	730	80.6748	8.67529	0.839577	0.960853	0.838782	1.04542	1.16787	1.16776	0.879737	1.12702	1.28108	0.0126628	0.0420289
P20908	8.27	12	13	16	1838	183.447	5.05908	0.901419	0.880125	0.859619	1.11837	1.12252	1.13796	0.880388	1.12628	1.2793	5.27808e-05	0.00190372
Q68CQ4	7.01	5	5	5	756	87.0008	5.88428	0.899425	0.877393	0.871088	1.12105	1.14438	1.1162	0.882636	1.12721	1.2771	3.68422e-05	0.00158454
O95625	3.23	3	3	3	1053	119.308	8.66064	0.860789	0.851611	0.911528	1.08027	1.10611	1.16165	0.874643	1.11601	1.27596	0.00136088	0.0105581
Q9HAW4	0.52	1	1	1	1339	151.002	4.81787	0.854947	0.916713	0.873155	1.14485	1.1003	1.12873	0.881605	1.12463	1.27566	0.000415403	0.00504443
Q9BVS4	1.09	1	1	1	552	63.2432	5.93506	0.90094	0.84041	0.899261	1.03416	1.14349	1.1902	0.880204	1.12262	1.27541	0.00855094	0.0324128
Q9H2J4	3.35	1	1	1	239	27.5971	4.84326	0.880424	0.835941	0.928942	1.15323	1.13603	1.08147	0.881769	1.12358	1.27423	0.0021779	0.013872
P80723	89.87	18	18	47	227	22.68	4.62744	0.897508	0.943723	0.790456	1.21132	0.931522	1.20632	0.877229	1.11639	1.27263	0.0809392	0.159536
P33981	1.05	1	1	1	857	97.0111	8.1626	0.885468	0.973982	0.784759	1.01339	1.02117	1.33052	0.881403	1.12169	1.27262	0.111138	0.200063
P46013	8.63	23	23	29	3256	358.474	9.45166	0.871711	0.874192	0.89353	1.14359	1.09106	1.12046	0.879811	1.11837	1.27115	0.000139264	0.00279831
Q8N6L1	12.5	1	1	1	136	14.6689	9.61279	0.928583	0.768564	0.950162	1.14586	1.13519	1.08291	0.882436	1.12132	1.27071	0.0168291	0.0511144
Q9Y2X9	2.12	2	2	2	895	96.8547	8.48486	0.92447	0.822379	0.900865	1.22995	1.12575	1.00695	0.882572	1.12088	1.27002	0.0289332	0.0742402
P08123	36.75	39	39	104	1366	129.235	8.95361	0.872856	0.846059	0.921109	1.06439	1.15321	1.13222	0.880008	1.11661	1.26886	0.00240568	0.0146039
Q8N9N8	4.85	1	1	1	165	19.0415	5.21143	0.879489	0.893597	0.880236	1.14894	1.08621	1.12851	0.88444	1.12122	1.26772	0.00024001	0.00371883
Q9BZX2	11.11	3	3	3	261	29.2811	6.69775	0.881478	0.832833	0.955644	1.15658	1.1218	1.1047	0.889985	1.12769	1.26709	0.00360746	0.0183981
Q9NP84	7.75	1	1	2	129	13.9022	8.95361	0.85141	0.918919	0.883394	1.11233	1.12466	1.12323	0.884574	1.12007	1.26623	0.000290875	0.00412393
Q9NYZ3	1.81	1	1	1	720	76.5976	9.39307	0.848464	0.832008	0.972728	1.11701	1.09204	1.14933	0.8844	1.11946	1.26578	0.00771865	0.0302359
Q15532	2.87	1	1	1	418	45.8992	6.45557	0.910649	0.872731	0.870831	1.01302	1.16792	1.1753	0.884737	1.11875	1.2645	0.0126852	0.0420391
O00622	18.64	7	7	7	381	41.9983	8.20654	0.834694	0.926686	0.877795	1.08538	1.04111	1.21067	0.879725	1.11239	1.26447	0.0153506	0.0479577
Q9NZM5	5.02	3	3	4	478	54.3564	10.3159	0.865561	0.897051	0.892427	1.19989	1.01497	1.13425	0.885013	1.11637	1.26142	0.0136301	0.0441124
O14786	5.74	4	4	6	923	103.069	5.88428	0.880209	0.882431	0.893844	1.09605	1.14	1.11447	0.885495	1.11684	1.26126	6.65241e-05	0.00210898
Q9H0H5	9.34	6	6	8	632	70.9818	8.88037	0.891882	0.870412	0.883828	1.10763	1.1199	1.09976	0.882041	1.10909	1.25742	1.20974e-05	0.0010623
Q9UGN5	1.37	1	1	1	583	66.1636	8.88037	0.945503	0.855164	0.863749	1.14285	1.08113	1.12556	0.888139	1.11651	1.25714	0.00260214	0.0153491
Q8NHU2	1.05	1	2	2	1237	141.258	6.16357	0.75895	0.931588	0.977433	1.19233	1.06085	1.10073	0.889324	1.11797	1.2571	0.0412715	0.0963807
Q15147	4.26	6	6	6	1175	134.378	6.90283	0.875094	0.900837	0.882482	1.12617	1.08664	1.1196	0.886138	1.1108	1.25353	9.92498e-05	0.00240563
P26038	60.14	34	46	192	577	67.7778	6.40479	0.897401	0.894652	0.87375	1.10461	1.12188	1.11176	0.888601	1.11275	1.25225	1.53757e-05	0.00113011
P00966	2.18	1	1	1	412	46.501	8.01611	0.717987	1.06508	0.874288	0.689819	0.813425	1.82346	0.885784	1.1089	1.25189	0.581773	0.678877
O75369	31.94	57	73	143	2602	277.99	5.73193	0.898349	0.893306	0.878834	1.08904	1.13486	1.11866	0.890163	1.11419	1.25167	0.000106247	0.00243236
P35222	28.04	18	20	43	781	85.4422	5.85889	0.879983	0.872287	0.913439	1.12404	1.11975	1.09246	0.88857	1.11208	1.25154	0.000153955	0.00290539
Q16763	9.91	2	2	2	222	23.8305	8.38232	0.881507	0.894018	0.889546	1.04182	1.11821	1.17471	0.888357	1.11158	1.25127	0.00447538	0.0213671
Q96R06	4.02	4	4	4	1193	134.338	4.99561	0.856307	0.900127	0.898947	1.07935	1.10321	1.13704	0.885127	1.10653	1.25014	0.000556813	0.00611072
Q9P121	5.52	2	2	2	344	37.9475	7.81104	0.931524	0.865246	0.877507	1.12944	1.13004	1.08135	0.891426	1.11361	1.24924	0.00102568	0.00882532
P0DPB3	3.08	2	2	2	487	53.4466	5.12256	0.898132	0.846681	0.926453	1.09629	1.13311	1.10614	0.890422	1.11184	1.24867	0.00101436	0.00878529
Q9H8M2	1.17	1	1	2	597	66.9584	6.18896	0.855863	0.859652	0.960336	1.03413	1.13026	1.16874	0.89195	1.11104	1.24563	0.0141358	0.0452768
O14764	1.77	1	1	1	452	50.676	8.54346	0.97804	0.841813	0.858542	1.1505	1.0873	1.09794	0.892798	1.11191	1.24543	0.00967022	0.0352137
Q13951	5.49	1	1	3	182	21.4947	6.59521	0.891483	0.905807	0.885315	1.09412	1.1388	1.10772	0.894202	1.11355	1.2453	0.000112865	0.00253199
P12034	2.61	1	1	1	268	29.5324	10.5356	0.935331	0.89308	0.85453	1.1298	1.1708	1.03667	0.894314	1.11243	1.24389	0.00905029	0.033569
Q8TDX7	19.21	5	5	8	302	34.5284	8.25049	0.88484	0.90115	0.885908	1.09138	1.1017	1.12843	0.890632	1.10717	1.24313	5.98347e-05	0.00203803
Q9H1J7	8.36	1	2	2	359	40.2966	8.39697	0.896665	0.864368	0.922555	1.20501	1.06755	1.06257	0.894529	1.11171	1.24279	0.0118994	0.0403682
O60220	11.34	1	1	1	97	10.9913	5.16064	0.867325	0.924621	0.88995	1.03472	1.12917	1.16823	0.893965	1.11071	1.24245	0.00727422	0.0290865
Q9Y5J1	6.83	4	4	5	556	61.9644	8.76318	0.878075	0.917183	0.901357	1.12202	1.13074	1.09731	0.898872	1.11669	1.24232	0.000135668	0.00279831
O60566	2.95	2	2	2	1050	119.47	5.2749	0.776578	1.0202	0.882905	1.1686	1.08428	1.07393	0.893229	1.10893	1.24149	0.0480705	0.108144
Q8IY92	0.38	1	1	1	1834	199.889	6.06201	0.947449	0.813686	0.922096	1.07981	1.19373	1.05639	0.894411	1.10998	1.24102	0.0217092	0.0611228
Q9H6E4	8.73	2	2	2	229	26.544	8.85107	0.849053	0.934008	0.868957	1.33353	0.927338	1.02784	0.884006	1.09624	1.24008	0.164263	0.265659
O14686	0.16	1	1	1	5537	593.017	5.57959	0.827095	0.93765	0.922602	1.07925	1.10064	1.14949	0.895782	1.10979	1.23891	0.00608637	0.025874
Q12884	7.37	6	6	8	760	87.6567	6.65381	0.917987	0.856504	0.903174	1.14535	1.08898	1.08227	0.892555	1.10553	1.23861	0.00144912	0.010956
Q6PIW4	1.48	1	1	1	674	74.0304	7.85498	0.888213	0.914437	0.885517	1.11	1.07595	1.14178	0.896056	1.10925	1.23792	0.000542616	0.00600209
Q9BTE7	14.35	3	3	3	237	27.4906	5.57959	0.906981	0.873451	0.916796	1.08912	1.13503	1.11266	0.899076	1.11227	1.23713	0.000334176	0.00446355
Q9BQD7	2.98	1	1	1	235	25.1144	9.31982	0.956951	0.789753	0.942163	1.00431	1.33063	0.989611	0.896289	1.10819	1.23642	0.161264	0.262554
Q8NF91	2.01	18	20	22	8797	1010.46	5.52881	0.880146	0.884915	0.907832	1.10397	1.0821	1.11868	0.890965	1.10158	1.23639	0.000102518	0.00240616
Q14195	29.3	10	13	26	570	61.9241	6.49365	0.896326	0.904054	0.894366	1.10272	1.11772	1.111	0.898248	1.11048	1.23627	2.23649e-06	0.000734886
P49643	1.57	1	1	1	509	58.769	7.91357	0.90685	0.897294	0.888689	1.1424	1.12729	1.05705	0.897611	1.10891	1.23541	0.00140152	0.0106813
O95239	6.74	8	9	10	1232	139.794	6.26514	0.913249	0.894847	0.899485	1.13771	1.09094	1.11343	0.902527	1.11403	1.23434	0.000131759	0.00275657
Q9UBI6	34.72	2	2	4	72	8.00117	8.96826	0.908601	0.877692	0.908353	0.968977	1.2613	1.09462	0.898216	1.1083	1.23389	0.0694395	0.14172
O75940	13.87	2	2	2	238	26.6945	7.23975	0.848105	0.900333	0.93623	1.05836	1.11195	1.14134	0.894889	1.10388	1.23354	0.00406818	0.0200572
Q53EZ4	12.72	6	6	8	464	54.1452	7.00537	0.88453	0.919275	0.892248	1.11577	1.1029	1.10604	0.898684	1.10823	1.23317	4.84514e-05	0.0018493
Q9BXW9	0.55	1	1	1	1451	164.025	5.88428	0.925885	0.886729	0.880809	1.124	1.07083	1.12662	0.897808	1.10715	1.23317	0.000811991	0.00770715
Q8IVF7	1.75	2	2	2	1028	117.139	6.65381	0.875436	0.94268	0.877319	1.128	1.07062	1.12431	0.898478	1.10764	1.2328	0.00192228	0.0130472
Q13200	32.71	26	26	57	908	100.136	5.19873	0.915344	0.886656	0.892654	1.10316	1.12458	1.09408	0.898218	1.10727	1.23274	7.66411e-05	0.00217318
Q96PU4	2.24	1	2	2	802	89.9279	8.20654	0.997452	0.865112	0.832993	1.13829	1.13554	1.04799	0.898519	1.10728	1.23233	0.0232976	0.0640172
Q9UQ03	1.67	1	1	2	480	54.9182	8.26514	0.926472	0.871545	0.897847	1.1413	1.10864	1.07065	0.898621	1.10686	1.23174	0.00128932	0.0101582
Q96EK6	12.5	3	3	4	184	20.7356	7.98682	0.8821	0.923133	0.888599	1.11269	1.09753	1.10611	0.897944	1.10544	1.23108	0.000103579	0.00241834
Q02447	2.18	1	1	1	781	81.8756	5.26221	0.857784	0.988211	0.852245	1.02851	1.16711	1.12584	0.899413	1.10715	1.23097	0.0264662	0.0701663
Q02539	42.33	6	10	43	215	21.8289	10.9897	0.887259	0.918204	0.883282	1.04642	1.07468	1.18778	0.896248	1.10296	1.23064	0.00975504	0.0354533
P31949	32.38	3	3	11	105	11.7328	7.12256	0.919104	0.906429	0.872434	0.909021	1.16878	1.2417	0.899322	1.1065	1.23037	0.111852	0.200922
O75586	10.57	2	2	3	246	28.4068	8.6167	0.785267	0.809369	1.10324	1.08583	1.16857	1.06072	0.899293	1.10504	1.22879	0.127586	0.219696
Q9H0W8	4.42	2	2	2	520	57.6141	7.00537	0.874077	0.86557	0.954906	1.11105	1.11157	1.08692	0.898185	1.10318	1.22824	0.0022832	0.0142319
Q92629	6.92	2	2	2	289	32.0509	9.11475	0.909215	0.892541	0.896558	1.0954	1.13933	1.07501	0.899438	1.10325	1.2266	0.00048616	0.00562255
Q14814	4.61	2	2	2	521	55.9034	7.88428	0.894716	0.896045	0.885808	1.05243	1.15062	1.07948	0.89219	1.09417	1.22639	0.00236942	0.0145932
Q15678	1.85	3	3	3	1187	135.175	8.30908	0.932696	0.831578	0.931007	1.10248	1.1435	1.05798	0.898427	1.10132	1.22583	0.00814936	0.0313174
O75506	14.47	1	1	1	76	8.53818	4.36084	0.944375	0.845202	0.913861	1.15647	1.1157	1.04129	0.901146	1.10449	1.22565	0.0104146	0.0369038
Q9BUI4	3.18	2	2	2	534	60.5732	7.31299	0.804072	0.835533	1.01336	0.904428	0.940015	1.40287	0.884323	1.08244	1.22403	0.316642	0.435334
P54687	9.33	4	4	6	386	42.9385	5.30029	0.864815	0.931127	0.90547	1.08065	1.12265	1.10138	0.900471	1.10156	1.22332	0.000911391	0.00831868
P00749	14.39	6	6	7	431	48.4757	8.41162	0.853527	0.966142	0.887981	1.05036	1.11966	1.14046	0.90255	1.10349	1.22264	0.00952158	0.034766
Q13823	4.65	4	4	5	731	83.6034	9.24658	0.920974	0.90846	0.880027	1.12737	1.07992	1.10519	0.903154	1.10416	1.22256	0.000389823	0.0048135
Q9UFG5	7.63	1	1	1	118	12.8696	5.07178	0.921168	0.888473	0.897379	1.09705	1.11645	1.09522	0.90234	1.10291	1.22228	7.24109e-05	0.00213937
Q96SN8	1	1	3	4	1893	214.905	5.57959	0.901053	0.949579	0.855859	1.0033	1.14284	1.16186	0.902164	1.10267	1.22225	0.0242864	0.0658242
O00469	15.6	12	12	18	737	84.6316	6.7124	0.904084	0.893555	0.907823	1.10052	1.12708	1.07911	0.901821	1.10224	1.22224	0.000159584	0.00294204
P35221	26.49	25	25	45	906	100.009	6.29053	0.906405	0.903221	0.899035	1.10354	1.10639	1.0991	0.902887	1.10301	1.22165	3.06207e-07	0.000386788
Q6P5Z2	1.8	1	1	1	889	99.358	8.45557	0.760704	0.929643	1.01975	1.17386	1.04025	1.09632	0.903365	1.10348	1.22152	0.0787047	0.15668
Q9BXS6	5.67	2	2	2	441	49.4219	9.90576	0.947943	0.972621	0.781915	1.12029	1.05314	1.12678	0.900826	1.10007	1.22118	0.0363372	0.0877559
Q96DE5	6.36	1	1	1	110	11.6597	4.97021	0.97353	0.863562	0.870078	1.03283	1.15539	1.11619	0.90239	1.10147	1.22061	0.0171974	0.051835
Q9UK76	35.06	6	6	7	154	16.0049	5.60498	0.912672	0.897752	0.867916	1.06925	1.03206	1.16726	0.89278	1.08952	1.22037	0.00974495	0.0354396
Q86X52	1.62	1	1	1	802	91.7257	9.23193	0.949166	0.937053	0.826872	1.16997	1.10295	1.03689	0.904364	1.10327	1.21994	0.0220053	0.0615838
P0DPB5	6.56	1	1	1	122	14.3233	9.87646	0.916655	0.882776	0.908238	1.06555	1.05795	1.1793	0.902556	1.10093	1.2198	0.00808439	0.031209
Q15043	2.64	1	1	1	492	54.1772	5.32568	0.910867	0.956591	0.84648	1.13802	1.10069	1.06938	0.904646	1.1027	1.21893	0.00622302	0.0260272
P18827	10.32	2	2	2	310	32.4419	4.62744	0.957624	0.85567	0.898275	1.14172	1.08977	1.07094	0.903857	1.10081	1.2179	0.00562801	0.0247581
P35555	2.89	9	9	11	2871	312.083	4.93213	0.859215	0.932523	0.932575	1.09348	1.09883	1.12339	0.908104	1.10523	1.21708	0.00165163	0.0119199
O75815	8.24	7	7	9	825	92.5068	7.95752	0.883812	0.895467	0.910901	1.04738	1.11873	1.10743	0.896727	1.09118	1.21685	0.0011619	0.00958034
O00461	21.41	17	17	25	696	81.8313	4.76709	0.906494	0.898832	0.898466	1.08558	1.11149	1.09234	0.901264	1.09647	1.21659	1.83675e-05	0.00120154
Q9NZJ9	12.78	1	2	3	180	20.2932	6.354	0.867398	0.811935	1.03333	1.10105	1.13384	1.06513	0.90422	1.1	1.21652	0.0477882	0.107596
Q6RFH5	3.64	1	1	1	385	42.4147	8.32373	0.884859	0.881077	0.947589	1.066	1.13051	1.1042	0.904508	1.10024	1.21639	0.00237421	0.0146039
Q15397	8.8	7	7	12	648	73.5383	9.64209	0.918302	0.901652	0.892092	1.08432	1.09712	1.11554	0.904015	1.09899	1.21568	8.0289e-05	0.00222764
Q14766	6.8	10	10	14	1721	186.673	5.96045	0.898775	0.887864	0.938961	1.09364	1.10101	1.11526	0.908533	1.10331	1.21438	0.000314979	0.00433368
O43294	10.85	5	5	7	461	49.7818	7.03467	0.917926	0.907663	0.885524	1.10114	1.11634	1.07399	0.903704	1.09715	1.21406	0.00024597	0.00373938
Q9NP64	3.32	1	1	1	241	27.5522	9.70068	0.890902	0.860892	0.963161	1.08001	1.00859	1.20447	0.904985	1.09769	1.21294	0.0409519	0.0959151
Q5M775	11.99	13	13	16	1068	118.512	6.69775	0.913984	0.895148	0.902037	1.10106	1.1042	1.08141	0.903723	1.09555	1.21227	2.87347e-05	0.00142606
P52815	13.13	3	3	5	198	21.3346	8.86572	1.01512	0.850961	0.860647	1.02793	1.21186	1.06349	0.908909	1.10109	1.21144	0.0681443	0.139475
Q8TF42	6.93	5	5	6	649	72.6494	6.93213	0.931939	0.895625	0.898648	1.10509	1.09366	1.10212	0.908737	1.10029	1.21079	9.38748e-05	0.00237093
P50281	17.01	10	10	15	582	65.852	7.76709	0.90744	0.910977	0.89963	1.09684	1.09922	1.09334	0.906015	1.09646	1.21021	9.10897e-07	0.000565364
P29084	18.21	5	5	5	291	33.0234	9.65674	0.917806	0.901895	0.887944	1.12134	1.05943	1.09577	0.902548	1.09218	1.21011	0.000680724	0.00687514
Q9HD26	8.87	3	3	3	462	50.4888	5.92236	0.889518	0.93031	0.905676	1.05612	1.06624	1.17516	0.908501	1.09917	1.20987	0.00879026	0.0330656
P23229	7.52	7	7	7	1130	126.526	6.60986	0.889763	0.96269	0.879672	1.07569	1.10897	1.11709	0.910708	1.10058	1.20849	0.00283404	0.0161211
Q13153	9.36	4	6	9	545	60.6087	5.75732	0.936216	0.90242	0.910132	1.1089	1.14698	1.06511	0.916256	1.107	1.20817	0.00177712	0.0123933
Q86SR1	5.8	2	4	4	603	68.9477	8.5874	0.914485	0.919733	0.873792	1.15852	1.05099	1.06146	0.90267	1.09033	1.20789	0.0072474	0.0290416
Q9BSJ6	3.63	1	1	1	248	27.4631	10.2134	0.917978	0.904549	0.902001	1.07173	1.10298	1.11555	0.908176	1.09675	1.20764	0.000172686	0.00307728
Q9BZD4	7.33	3	4	5	464	54.2693	8.26514	0.911547	0.908063	0.90853	1.09453	1.10456	1.09548	0.90938	1.09819	1.20763	6.13239e-07	0.000428194
Q8TAD7	22.22	1	1	2	63	6.40305	6.56592	0.82548	0.944223	0.953261	0.944395	1.24059	1.10319	0.907655	1.09606	1.20757	0.118273	0.208876
Q5TCZ1	3.88	4	4	4	1133	125.213	8.89502	0.920121	0.896182	0.900928	1.09986	1.0947	1.08273	0.905744	1.09243	1.20612	3.05974e-05	0.00147302
Q9NUQ3	2.84	1	2	2	528	60.5481	7.51807	0.930463	0.887502	0.910403	1.10191	1.13383	1.05322	0.909456	1.09632	1.20547	0.00213938	0.0137838
P50552	30.53	13	13	21	380	39.8051	8.93896	0.90673	0.893921	0.910067	1.07873	1.12206	1.06457	0.903573	1.08845	1.20461	0.000504394	0.00576185
Q14978	25.04	22	22	35	699	73.5596	9.46631	0.894522	0.876686	0.962698	1.07913	1.12683	1.08661	0.911302	1.09752	1.20435	0.00347146	0.0180507
Q9Y2K7	1.55	2	2	3	1162	132.708	7.57666	0.994248	0.860885	0.879022	1.16091	1.05165	1.07884	0.911385	1.09713	1.20381	0.0249791	0.0671478
Q86YP4	14.85	7	9	18	633	68.0205	9.93506	0.914445	0.891991	0.937263	1.11684	1.10127	1.08297	0.914566	1.10036	1.20315	0.000340159	0.00447946
Q15398	6.38	7	7	7	846	95.0557	8.99756	0.937328	0.878069	0.901216	1.12366	1.07275	1.07049	0.905538	1.08897	1.20256	0.00169337	0.0120961
Q99661	11.03	6	7	10	725	81.2612	7.82568	0.884104	0.902946	0.940432	1.11491	1.0765	1.08846	0.909161	1.09329	1.20252	0.000783946	0.00756326
Q9H6F5	11.39	5	5	11	360	40.2113	10.3306	0.933947	0.883703	0.890728	1.12479	1.06879	1.06089	0.902793	1.08482	1.20163	0.00204248	0.0134862
O15021	1.03	2	2	2	2623	283.922	8.6167	0.902465	0.891186	0.936777	1.04154	1.12149	1.11763	0.910143	1.09355	1.20152	0.00337324	0.0178649
P48200	1.66	2	2	3	963	104.992	7.04932	0.848243	0.965543	0.93902	1.02438	1.07178	1.21065	0.917602	1.10227	1.20125	0.0493778	0.110374
Q63HK5	1.2	1	1	1	1081	118.492	7.25439	0.861651	0.946799	0.918791	0.92916	0.964667	1.38029	0.909081	1.09137	1.20052	0.282646	0.399711
P49642	1.67	1	1	1	420	49.8704	8.20654	0.930732	0.904198	0.900109	1.09273	1.11075	1.07823	0.91168	1.0939	1.19987	0.000171272	0.00307629
P20337	35.16	4	6	19	219	24.7421	5.021	0.924123	0.908063	0.909235	1.09903	1.09656	1.09229	0.913807	1.09596	1.19934	5.07024e-06	0.000914495
Q8WVK7	9.09	1	1	1	121	14.1793	7.32764	0.872705	0.949491	0.914089	1.10548	1.04353	1.13207	0.912095	1.09369	1.1991	0.00614665	0.0259722
Q5VTL8	6.78	4	4	6	546	64.4292	10.5356	0.860767	0.9481	0.91218	0.928858	1.02988	1.30346	0.907016	1.0874	1.19887	0.191004	0.298198
Q9H501	1.06	1	1	1	851	98.735	5.10986	0.962058	0.911768	0.863266	1.11214	1.10718	1.06181	0.912364	1.09371	1.19876	0.00517666	0.0234145
P12259	2.02	4	5	6	2224	251.546	6.04932	0.856939	0.967216	0.901251	1.05604	1.1051	1.105	0.908469	1.08871	1.1984	0.00742706	0.0294712
Q9P2Q2	0.96	1	1	1	1039	115.387	8.86572	0.909043	1.05434	0.786967	1.35412	1.15145	0.789835	0.916783	1.09847	1.19818	0.375192	0.493483
Q9UKU6	7.52	8	8	9	1024	116.926	6.99072	0.930666	0.880433	0.947363	1.06961	1.1254	1.10914	0.919487	1.10138	1.19782	0.00221449	0.0140251
Q68D10	2.48	2	2	2	685	75.5525	9.78857	0.934379	0.891329	0.91149	1.13252	1.08329	1.0627	0.912399	1.09283	1.19776	0.00171798	0.0122321
Q8IUX7	0.78	1	1	1	1158	130.847	5.10986	0.895455	0.935356	0.913437	1.38981	0.941867	0.95479	0.91475	1.09549	1.19758	0.288106	0.405584
Q6IQ49	3.55	2	2	2	451	49.7107	6.04932	0.899052	0.951443	0.881283	1.07935	1.10153	1.08878	0.910592	1.08988	1.19689	0.00123771	0.00996228
Q96MF7	4.05	1	1	1	247	27.915	7.73779	0.832291	1.02356	0.875065	0.843896	0.929431	1.49451	0.910305	1.08928	1.19661	0.446445	0.560413
P48723	4.88	3	3	5	471	51.8951	5.75732	0.897559	0.916087	0.91109	1.07777	1.11581	1.06595	0.908245	1.08651	1.19627	0.000371829	0.00475168
Q9P031	2.49	1	1	1	241	28.652	9.87646	0.970818	0.933263	0.836769	1.06405	1.14686	1.0665	0.913617	1.09247	1.19576	0.0207961	0.0592689
Q06265	4.1	2	2	3	439	48.9181	5.2876	0.953527	0.894451	0.894667	1.08651	1.10502	1.08691	0.914215	1.09281	1.19536	0.000970761	0.00859377
Q99471	31.17	5	5	9	154	17.317	6.32861	0.974532	0.864633	0.869282	0.949232	1.2193	1.06838	0.902816	1.07897	1.19512	0.109863	0.198607
Q9BQI7	0.78	1	1	1	771	84.608	5.18604	0.86068	0.94033	0.930771	0.847773	0.956401	1.45926	0.910594	1.08781	1.19462	0.403807	0.521181
Q9HCD6	1.16	3	3	3	1990	219.512	8.07471	0.921071	0.917773	0.884901	1.046	1.08863	1.1192	0.907915	1.08461	1.19462	0.00186094	0.012802
Q8WXF8	3.68	1	1	1	326	36.1565	8.96826	0.553116	0.961049	1.22169	0.884409	1.02863	1.35519	0.911952	1.08941	1.19459	0.499459	0.608995
P52926	48.62	6	6	27	109	11.8251	10.6235	0.94689	0.893291	0.884936	1.06521	1.07339	1.11505	0.908373	1.08455	1.19395	0.00207325	0.013577
O60711	3.37	1	1	1	386	43.3035	6.01123	0.939939	0.947601	0.854341	1.01687	1.10762	1.14785	0.91396	1.09078	1.19347	0.022478	0.0624999
Q9NR12	29.54	15	15	35	457	49.8126	8.41162	0.907107	0.934662	0.909147	1.09367	1.10496	1.0822	0.916972	1.09361	1.19263	8.90084e-05	0.00229125
P37802	70.35	14	14	78	199	22.3772	8.25049	0.913812	0.91565	0.91951	1.04512	1.12812	1.10027	0.916324	1.09117	1.19081	0.00202193	0.0134416
P29120	1.59	1	1	1	753	84.0993	5.98584	0.914858	0.873244	0.955654	1.06748	1.04526	1.15379	0.914586	1.08884	1.19053	0.0129013	0.0424871
Q6UB35	13.29	13	13	21	978	105.724	8.06006	0.938609	0.913101	0.900971	1.10271	1.08632	1.08766	0.91756	1.09223	1.19036	0.000141572	0.00282436
P22670	2.25	2	2	2	979	104.693	6.29053	0.822828	0.886022	1.02932	1.02122	1.12186	1.11628	0.912724	1.08645	1.19034	0.0661906	0.136757
Q9NV06	5.17	3	3	4	445	51.3692	9.18799	0.890298	0.929518	0.950179	1.10948	1.08998	1.09742	0.923332	1.09896	1.19021	0.000680883	0.00687514
P21291	67.88	11	11	43	193	20.5538	8.57275	0.852756	0.966398	0.927192	1.0418	1.09698	1.12948	0.915449	1.08942	1.19004	0.0143732	0.0458793
Q9Y3B9	8.87	2	2	2	282	31.4645	5.51611	0.948891	0.917013	0.881221	1.07494	1.12717	1.06673	0.915708	1.08961	1.18991	0.00307531	0.0171102
P0DP24	57.72	9	9	20	149	16.8268	4.22119	0.95743	0.999679	0.79319	1.31147	0.880666	1.08035	0.916767	1.09083	1.18987	0.280172	0.397118
Q15025	2.36	1	1	1	636	71.8196	6.62451	0.901746	0.851264	0.992279	1.04588	1.12785	1.09263	0.915096	1.08879	1.18981	0.021785	0.0612339
P62736	59.15	9	18	312	377	41.9818	5.38916	0.921091	0.902539	0.911338	1.09449	1.08472	1.07473	0.911656	1.08465	1.18975	2.4809e-05	0.00138583
O43663	1.45	1	1	1	620	71.5616	6.68311	0.933879	0.897298	0.917669	1.14286	1.08192	1.04498	0.916282	1.08992	1.1895	0.00466641	0.0218863
Q92979	6.15	2	2	4	244	26.7032	9.17334	0.887113	0.976283	0.886167	1.00415	1.0513	1.21243	0.916521	1.0893	1.18851	0.0684982	0.140106
P08243	14.26	9	9	12	561	64.3286	6.85889	0.893854	0.934105	0.914592	1.07567	1.11128	1.07146	0.914184	1.08614	1.18809	0.000558021	0.00611197
O15014	0.57	1	1	1	1411	151.098	8.03076	0.809232	1.05247	0.88269	0.881543	0.959191	1.41978	0.914797	1.08684	1.18807	0.399836	0.51737
Q7Z422	7.89	1	1	1	152	16.9869	8.95361	0.86849	0.990648	0.890688	0.98753	1.10491	1.17298	0.916609	1.08848	1.1875	0.0595892	0.126661
Q8TEA7	0.67	1	1	1	893	100.615	6.58057	0.721605	1.16817	0.881092	1.46726	1.11434	0.707336	0.923622	1.09631	1.18697	0.536159	0.640091
Q9NU22	0.71	3	5	5	5596	632.42	5.68115	0.869876	0.925703	0.952137	1.11531	1.04571	1.09868	0.915905	1.08656	1.18633	0.00599768	0.0256728
Q969E8	3.66	1	1	1	191	20.8809	4.38623	0.944217	0.861736	0.944719	1.10744	1.06962	1.08575	0.916891	1.08761	1.18619	0.004527	0.021485
P56199	10.94	15	15	20	1179	130.765	6.29053	0.92597	0.914898	0.911605	1.07091	1.10784	1.08529	0.917491	1.08802	1.18586	0.000124249	0.00267993
Q9UHK0	1.21	1	1	1	495	56.2642	9.12939	0.949212	0.933551	0.872669	1.17426	1.02365	1.06679	0.918477	1.08823	1.18482	0.0282653	0.0730634
P24844	40.12	2	6	26	172	19.8144	4.91943	0.91641	0.922736	0.916081	1.10262	1.10549	1.05508	0.918409	1.08773	1.18436	0.000507056	0.00578044
Q8IXL7	10.42	1	1	1	192	20.6889	7.32764	0.916739	0.888549	0.947557	1.0633	1.06649	1.12953	0.917615	1.08644	1.18398	0.00356174	0.0182961
Q9H4H8	1.2	1	1	1	585	64.3843	6.53662	0.850045	0.97198	0.935859	1.10316	1.09746	1.06331	0.919295	1.08798	1.18349	0.0115914	0.0398159
P10070	1.2	2	2	2	1586	167.678	7.32764	0.871778	0.898963	0.981056	1.18112	1.04601	1.02748	0.917266	1.08487	1.18272	0.0457184	0.103657
Q8N448	1.59	1	1	1	690	75.9562	6.63916	1.00148	0.684388	1.06863	1.33482	0.953894	0.969066	0.918166	1.08593	1.18271	0.384329	0.502461
P55145	34.07	6	6	16	182	20.6868	8.68994	0.942508	0.901689	0.900787	1.03734	1.10918	1.09979	0.914995	1.0821	1.18263	0.00319311	0.017352
Q5TDH0	2.01	1	1	1	399	44.4945	5.04639	0.897007	0.904379	0.954157	1.08209	1.03953	1.13606	0.918514	1.0859	1.18223	0.00727386	0.0290865
Q9BT25	11.22	4	5	5	410	44.83	7.06396	0.955347	0.877579	0.928107	1.06303	1.06908	1.13206	0.920344	1.08805	1.18223	0.00614049	0.0259722
P18850	1.49	1	1	1	670	74.5381	8.22119	0.900243	0.88576	0.969751	1.0186	1.07354	1.16161	0.918584	1.08458	1.18071	0.0276898	0.0722107
Q96D46	8.95	4	4	6	503	57.5659	7.13721	0.931928	0.93461	0.904981	1.06441	1.08412	1.12219	0.92384	1.09024	1.18012	0.00101833	0.00879198
Q53TQ3	0.91	1	1	1	878	98.1124	8.17725	0.877809	0.909543	0.964117	0.995024	0.848787	1.40311	0.917157	1.08231	1.18007	0.380651	0.499018
Q9Y3A4	7.5	2	2	2	280	32.314	9.5835	0.918437	0.914474	0.925584	1.06578	1.07932	1.1097	0.919499	1.08493	1.17992	0.000246346	0.00373938
P16401	54.42	15	20	94	226	22.5665	10.9165	0.927893	0.927916	0.909704	1.0241	1.07172	1.16632	0.921838	1.08738	1.17958	0.017255	0.0519044
P33240	6.76	3	4	4	577	60.9205	6.82959	0.903879	0.861012	0.988416	1.08759	1.07654	1.08306	0.917769	1.08239	1.17938	0.0118531	0.0403289
Q9BVP2	14.94	7	8	8	549	61.9545	9.15869	0.918025	0.941629	0.907326	1.08032	1.066	1.1159	0.922327	1.08741	1.17898	0.000778758	0.00753924
P54821	14.29	3	3	3	245	27.2798	9.46631	0.988399	0.878841	0.893077	1.11564	1.0331	1.10423	0.920106	1.08433	1.17848	0.018804	0.0550809
Q9UKD2	25.94	7	7	9	239	27.5429	8.29443	0.916361	0.918558	0.91275	1.08994	1.0783	1.06924	0.91589	1.07916	1.17826	1.25573e-05	0.0010623
Q9BXK1	4.37	1	1	1	252	25.4147	9.87646	0.919812	0.991082	0.851079	1.01445	1.08467	1.15503	0.920658	1.08472	1.1782	0.0457234	0.103657
P62166	9.47	2	2	3	190	21.8649	4.83057	0.906367	0.935221	0.908812	0.975919	1.09155	1.17192	0.9168	1.0798	1.17779	0.0474283	0.107001
Q13257	12.2	3	3	6	205	23.4952	5.08447	0.953885	0.933104	0.873011	1.12897	1.08314	1.03839	0.92	1.0835	1.17772	0.0101477	0.036267
Q53RE8	5.46	1	1	1	183	19.6386	6.88818	0.957518	0.862801	0.942534	1.13611	1.08563	1.0319	0.920951	1.08454	1.17763	0.0177032	0.0527133
Q8WUB8	2.81	2	2	2	498	56.0151	6.62451	0.924158	0.926888	0.908539	1.03951	1.08372	1.12633	0.919862	1.08318	1.17755	0.00314564	0.0172762
O60675	8.97	1	2	2	156	17.5124	10.0962	0.92875	0.940882	0.893517	1.05708	1.08725	1.10862	0.92105	1.08431	1.17726	0.00137754	0.0106379
P05106	6.73	5	5	6	788	87.0004	5.23682	0.900557	0.926588	0.915921	1.13615	1.04309	1.0487	0.914355	1.07598	1.17676	0.00650168	0.0269225
Q9NPD8	14.21	2	2	2	197	22.5066	7.98682	0.903322	0.911967	0.938686	1.05034	1.14067	1.04931	0.917992	1.08011	1.1766	0.00722796	0.0289845
Q9UPY3	0.62	1	1	1	1922	218.542	5.68115	0.851117	1.00309	0.910982	0.968907	1.15474	1.1288	0.921729	1.08415	1.17621	0.0901332	0.172603
Q14331	6.98	2	2	3	258	29.1541	9.01221	0.944567	0.92212	0.924983	1.07911	1.11848	1.08337	0.930557	1.09365	1.17527	0.000339969	0.00447946
Q92567	4.1	1	1	1	244	26.1675	8.98291	0.916423	0.907677	0.941034	0.984071	1.19398	1.07133	0.921712	1.08313	1.17513	0.059028	0.12566
Q9Y5J7	17.98	2	2	2	89	10.3711	7.21045	0.928724	0.862346	0.967794	1.03278	1.17417	1.03442	0.919621	1.08046	1.17489	0.0455232	0.103384
Q9UBU8	4.97	2	2	3	362	41.4476	9.27588	0.926543	0.927646	0.90436	1.04306	1.05989	1.13697	0.919516	1.07997	1.1745	0.00581212	0.0252265
Q8NG31	1.67	3	3	3	2342	265.224	5.46533	0.936346	0.908709	0.950706	1.10649	1.07421	1.10217	0.93192	1.09429	1.17423	0.000523886	0.00586057
Q16270	15.25	3	3	4	282	29.1114	7.89893	0.844143	0.998139	0.928933	1.03848	1.09117	1.12338	0.923738	1.08434	1.17386	0.0344292	0.0840565
Q96C92	1.61	1	1	1	435	47.9316	5.13525	0.876053	0.941963	0.949953	1.053	1.09811	1.09771	0.922656	1.08294	1.17372	0.00448572	0.0213981
Q9Y2R4	5.01	4	5	7	599	67.4559	9.67139	0.935785	0.89936	0.912508	1.06377	1.07377	1.08637	0.915884	1.07464	1.17333	0.000221119	0.00350901
Q9UK99	1.49	1	1	1	471	54.5254	4.99561	0.877509	0.933271	0.95614	1.01668	1.08342	1.14607	0.922307	1.08205	1.17321	0.0222394	0.0621458
O00443	0.53	1	1	1	1686	190.559	8.01611	0.819922	0.836749	1.10984	1.09456	1.06789	1.08309	0.92217	1.08185	1.17315	0.165575	0.267313
Q9UL01	1.77	2	2	2	958	109.703	8.08936	0.919057	0.968298	0.880248	1.06752	1.04956	1.12834	0.922534	1.08181	1.17265	0.0102993	0.0365979
P78539	1.72	1	1	1	464	51.5381	8.66064	0.915853	0.927442	0.92693	1.11304	1.07438	1.061	0.923409	1.08281	1.17262	0.000577474	0.00624921
O60925	42.62	6	6	9	122	14.2015	6.81494	0.952964	0.919085	0.874881	0.991458	1.10289	1.12625	0.915644	1.07353	1.17243	0.0289542	0.07426
Q99715	16.88	46	46	69	3063	332.941	5.52881	0.926882	0.907825	0.93603	1.08927	1.08452	1.0745	0.923579	1.08276	1.17236	7.06623e-05	0.00212215
Q15283	1.76	1	2	2	850	96.5529	7.1958	0.894837	0.900782	0.974799	1.05676	1.13125	1.05772	0.923472	1.08191	1.17157	0.0112855	0.0390588
Q9NRX1	12.3	3	3	3	252	27.9069	9.72998	0.94446	0.926247	0.894715	1.09347	1.07641	1.0699	0.921807	1.07993	1.17153	0.000608604	0.00645643
Q9Y448	9.81	3	3	3	316	35.4162	6.30322	0.943339	0.917079	0.912119	1.12856	1.07452	1.04338	0.924179	1.08215	1.17093	0.00408813	0.020118
Q96KB5	25.78	9	9	13	322	36.062	5.12256	0.935281	0.910309	0.912027	1.08141	1.1012	1.04635	0.919206	1.07632	1.17092	0.000937946	0.00842332
P56282	1.33	1	1	1	527	59.4992	6.354	0.92747	0.92492	0.919744	1.08991	1.05637	1.09764	0.924045	1.08131	1.17019	0.000257368	0.00385431
P51003	7.38	5	5	5	745	82.791	7.37158	0.935304	0.889921	0.95974	1.06412	1.12685	1.06621	0.928322	1.08573	1.16956	0.00559528	0.0247493
Q96FN4	1.64	1	1	1	548	61.1506	6.07471	0.965225	0.936097	0.872817	1.09305	1.09024	1.06102	0.924713	1.08144	1.16948	0.00577157	0.02512
Q9H425	3.67	1	1	3	327	36.3241	5.71924	0.909964	0.853775	1.01589	1.07525	1.11096	1.06408	0.926543	1.08343	1.16933	0.0340548	0.0833612
Q9BZE4	19.09	12	12	20	634	73.9178	9.49561	0.927301	0.925059	0.913636	1.10298	1.06928	1.06187	0.921998	1.07804	1.16925	0.000305271	0.00427379
A3KN83	1.51	2	2	2	1393	154.216	7.88428	0.912987	0.934244	0.919145	1.01622	1.11447	1.10348	0.922125	1.07806	1.1691	0.00795001	0.0308823
Q96FQ6	45.63	5	5	9	103	11.794	6.78564	0.941401	0.900042	0.935081	1.04074	1.08471	1.12024	0.925508	1.0819	1.16897	0.0040379	0.0199785
Q16222	24.52	12	13	23	522	58.7318	6.32861	0.907678	0.944475	0.935946	1.09038	1.08148	1.08722	0.929366	1.08636	1.16892	0.000162297	0.00296581
P39748	25.79	10	10	16	380	42.5661	8.6167	0.930179	0.931845	0.918453	1.08454	1.06899	1.09633	0.926826	1.08329	1.16882	6.33988e-05	0.00207103
Q9NZR1	4.56	1	2	3	351	39.5707	5.2749	0.868251	0.854653	1.04431	0.954703	1.02428	1.25519	0.922405	1.07806	1.16874	0.228034	0.340406
Q7Z7K6	8.73	2	2	3	275	29.9271	9.72998	0.876735	0.89215	0.893609	0.994856	1.00881	1.10572	0.887498	1.03646	1.16785	0.0134516	0.0437119
P49427	4.66	1	1	1	236	26.72	4.53857	0.864512	0.971588	0.935008	0.9551	0.991494	1.28923	0.923703	1.07861	1.1677	0.233237	0.346046
Q9Y570	18.65	8	8	17	386	42.2882	5.97314	0.918539	0.901391	0.938368	1.08732	1.06481	1.06765	0.919433	1.07326	1.1673	0.00027619	0.00404706
P15151	3.12	1	1	2	417	45.2738	6.52197	0.964598	0.900364	0.910116	1.08177	1.1079	1.04954	0.925026	1.07974	1.16725	0.00409303	0.020118
Q96N64	2.52	2	2	2	755	81.9098	8.99756	0.93396	0.916448	0.926221	1.08997	1.08008	1.06979	0.925543	1.07995	1.16682	3.68761e-05	0.00158454
O75691	2.05	6	6	6	2785	318.182	7.38623	0.955615	0.891098	0.950822	1.10823	1.07551	1.07996	0.932512	1.0879	1.16663	0.0025624	0.0152272
P48436	1.18	1	1	1	509	56.1024	6.81494	0.966466	0.873554	0.939392	1.21903	1.05631	0.966863	0.926471	1.08074	1.16651	0.121877	0.21316
O75190	5.83	1	2	3	326	36.0649	9.15869	0.921693	0.959787	0.896563	1.18152	1.0076	1.05067	0.926014	1.07993	1.16621	0.0499832	0.111183
O96028	1.9	2	3	3	1365	152.16	8.68994	0.956022	0.872749	0.945323	1.09103	1.08755	1.0563	0.924698	1.0783	1.16611	0.00565534	0.0248355
Q9BTT0	5.22	1	1	1	268	30.6738	3.85303	0.924364	0.916958	0.934823	0.994365	1.13023	1.11214	0.925382	1.07891	1.16591	0.0232073	0.0638287
Q9BVJ6	12.45	10	10	12	771	87.9241	7.86963	0.931991	0.912946	0.946698	1.09529	1.072	1.08746	0.930545	1.08492	1.16589	0.000205571	0.00333814
O75794	3.87	1	1	2	336	39.1102	4.80518	0.822295	1.03265	0.921171	1.14726	1.04032	1.04783	0.925371	1.07847	1.16545	0.0935127	0.176952
Q66PJ3	8.31	3	3	3	421	44.8882	10.9312	0.826166	0.973118	0.970378	1.01695	0.971624	1.2373	0.923221	1.07529	1.16472	0.185909	0.291792
Q9Y248	3.78	1	1	1	185	21.414	5.43994	0.924885	0.822498	1.0294	1.06129	1.08405	1.08735	0.925595	1.07756	1.16418	0.0653116	0.135524
P06493	40.74	9	10	17	297	34.0739	8.39697	0.939349	0.933403	0.899151	1.10315	1.08344	1.04033	0.923968	1.07564	1.16416	0.00247494	0.0148944
P25106	3.87	1	1	1	362	41.4652	7.57666	0.920148	0.921194	0.938578	1.04745	1.09307	1.09456	0.92664	1.07836	1.16373	0.000790812	0.00760323
Q9Y2H6	5.26	5	5	7	1198	131.767	6.7124	0.920978	0.943673	0.914747	1.05939	1.07521	1.09961	0.926466	1.07807	1.16363	0.000489898	0.00565407
Q9BQ67	5.16	2	2	3	446	49.3882	4.91943	0.850711	1.00849	0.927827	1.00673	1.05301	1.18234	0.929009	1.08069	1.16327	0.0946219	0.178446
P49917	0.88	1	1	1	911	103.904	7.95752	0.933473	0.913613	0.933783	0.998433	1.1803	1.05586	0.926956	1.0782	1.16316	0.0490009	0.109869
Q9NYS0	3.65	1	1	1	192	21.6292	6.354	0.970683	0.91696	0.894953	1.10016	1.08867	1.04645	0.927532	1.07843	1.16268	0.00558372	0.0247493
Q5T7V8	2.03	1	1	1	394	44.9653	7.07861	0.921403	0.948624	0.912001	1.05222	1.07592	1.10601	0.927343	1.07805	1.16251	0.00138103	0.0106406
Q9H7E9	9.17	2	2	2	229	24.9769	9.94971	0.929979	0.914624	0.936839	1.03687	1.1092	1.08702	0.927147	1.0777	1.16238	0.00254339	0.0151465
Q15058	1.64	3	3	3	1648	186.375	7.91357	0.963941	0.902203	0.921656	1.13916	1.04189	1.0575	0.929267	1.07952	1.16169	0.0130139	0.0426356
P24534	28.44	6	7	15	225	24.7483	4.66553	0.94747	0.9006	0.934824	1.036	1.09857	1.09533	0.927631	1.07663	1.16063	0.00380044	0.0190911
Q8N3Z6	4.97	2	2	2	543	63.0127	7.32764	0.950034	0.915356	0.917237	1.05476	1.10922	1.06462	0.927542	1.0762	1.16027	0.00181148	0.0125701
Q06945	2.32	1	1	1	474	47.2338	7.35693	0.930707	0.892125	0.961363	1.06358	1.07081	1.09471	0.928065	1.07637	1.1598	0.00258005	0.0152833
Q02241	13.65	12	12	23	960	109.99	8.51416	0.930892	0.936552	0.909658	1.07984	1.05102	1.08941	0.925701	1.07342	1.15958	0.000475246	0.00551918
Q8N954	5.96	2	2	2	285	33.2566	5.85889	0.950654	0.96434	0.87056	1.08722	1.07462	1.06811	0.928518	1.07665	1.15954	0.00762813	0.0300076
P00742	1.84	1	1	1	488	54.6965	5.93506	0.927314	0.937672	0.923801	1.16606	1.03051	1.03571	0.929596	1.07743	1.15903	0.0294006	0.0750615
Q86V48	19.61	19	19	25	1076	120.202	8.49951	0.919942	0.949439	0.913753	1.08669	1.0668	1.07217	0.927711	1.07522	1.159	0.000296161	0.00416714
O95376	4.87	2	2	2	493	57.7811	5.63037	0.927815	0.887247	0.970574	1.11836	1.03212	1.0765	0.928545	1.07566	1.15843	0.0131683	0.0430177
O60830	4.07	1	1	3	172	18.2613	9.02686	0.961581	0.896094	0.981339	1.02161	1.10521	1.16128	0.946338	1.09603	1.15818	0.0357229	0.0865719
Q8WUH6	49.14	4	4	10	116	11.7411	9.31982	0.932484	0.895624	0.961027	1.08964	1.10256	1.03707	0.929712	1.07642	1.1578	0.00599002	0.0256597
Q92686	19.23	2	2	2	78	7.61366	7.86963	0.963994	0.932836	0.888041	1.00754	1.08531	1.13146	0.92829	1.07477	1.1578	0.0258427	0.068841
Q7L1W4	1.05	1	1	1	858	98.1382	7.72314	0.926883	0.878555	0.982747	1.02971	1.18621	1.01185	0.929395	1.07592	1.15766	0.0807358	0.159316
Q96QB1	0.85	2	2	3	1528	170.485	6.40479	0.95011	0.93778	0.954763	1.23287	1.12276	0.934651	0.947551	1.09676	1.15747	0.162269	0.263563
Q00587	6.65	1	2	5	391	40.27	7.15186	0.912098	0.881513	0.994584	1.06683	1.1153	1.04492	0.929398	1.07568	1.1574	0.0210416	0.0597552
P17752	1.8	1	1	1	444	50.9529	7.21045	0.719037	1.1623	0.891171	0.544553	0.765374	1.89811	0.92417	1.06935	1.15709	0.757289	0.821994
Q15014	13.54	5	5	8	288	32.2878	9.71533	0.901445	0.930381	0.947207	1.077	1.05116	1.08742	0.926344	1.07186	1.15708	0.00106237	0.00896438
Q15911	0.19	1	1	1	3703	404.165	6.20166	0.916247	0.951762	0.920329	1.02238	1.05247	1.1502	0.929446	1.07502	1.15662	0.0222996	0.0621735
P08240	25.55	16	16	25	638	69.7672	8.95361	0.929819	0.921285	0.924784	1.07735	1.05965	1.07252	0.925296	1.06984	1.15622	1.57631e-05	0.00114354
Q96EY4	3.45	1	1	1	203	23.8494	9.26123	0.924834	0.916199	0.949436	1.0462	1.11325	1.06591	0.930156	1.07512	1.15585	0.0028651	0.0162153
P63098	12.94	2	2	3	170	19.2876	4.80518	0.918991	0.99307	0.880587	0.999507	1.0317	1.19514	0.930883	1.07545	1.1553	0.104134	0.191535
Q09328	6.34	4	4	5	741	84.4879	8.11865	0.923948	0.930542	0.920431	1.01013	1.10842	1.08719	0.924974	1.06858	1.15526	0.00873669	0.0329306
Q13418	27.43	13	13	29	452	51.3859	8.07471	0.914345	0.930514	0.942133	1.07572	1.06989	1.07363	0.928997	1.07308	1.1551	6.26783e-05	0.00206411
Q9BQ75	3.94	1	1	1	279	31.864	9.18799	1.01132	0.867484	0.91632	1.32849	0.93688	0.962432	0.931709	1.07593	1.1548	0.340321	0.45786
Q96G21	1.72	1	1	1	291	33.7355	9.46631	0.985748	0.883821	0.922253	1.0899	1.0901	1.04359	0.930607	1.07453	1.15466	0.012688	0.0420391
Q86XL3	8.96	8	8	11	938	104.05	7.09326	0.947618	0.900189	0.929605	1.08485	1.05498	1.06673	0.925804	1.06885	1.15451	0.000935533	0.00842332
P08476	2.11	1	1	2	426	47.412	8.03076	0.96145	0.911169	0.920272	1.13977	1.04991	1.03454	0.930964	1.07474	1.15444	0.0166352	0.0507227
Q9NZI8	33.28	17	21	41	577	63.4412	9.20264	0.942989	0.908718	0.917089	1.07359	1.05286	1.06949	0.922932	1.06531	1.15427	0.000299113	0.0041981
Q9BRX2	22.6	9	9	14	385	43.332	6.34131	0.919182	0.94426	0.892198	1.04335	1.06239	1.07446	0.918546	1.06007	1.15407	0.00128425	0.0101484
Q96BY6	2.74	7	7	7	2186	249.373	7.13721	0.919413	0.955385	0.919105	1.10588	1.07653	1.04107	0.931301	1.0745	1.15376	0.00300979	0.0168633
Q8WV99	3.11	1	1	1	257	28.0043	6.91748	0.894568	0.982353	0.908655	0.88213	0.902278	1.42854	0.928526	1.07098	1.15342	0.475109	0.587289
Q8IWA0	4.46	5	5	6	830	94.4385	5.96045	0.92201	0.945018	0.933292	1.08	1.07691	1.07287	0.93344	1.07659	1.15336	3.29339e-05	0.00149103
Q9Y3C1	14.04	3	3	5	178	21.1751	9.93506	0.881518	0.965574	0.92132	1.05381	1.0317	1.10723	0.922804	1.06425	1.15327	0.0128447	0.0423806
Q12962	15.14	2	2	2	218	21.6979	6.56592	0.959693	0.890608	0.939376	1.0233	1.06332	1.1301	0.929892	1.07224	1.15308	0.0188216	0.0551036
Q15785	24.92	7	8	11	309	34.5378	8.98291	0.948214	0.93015	0.914019	1.08835	1.08682	1.04436	0.930795	1.07318	1.15297	0.00123459	0.00996228
P42695	1.47	2	2	2	1498	168.783	7.50342	0.884244	0.964342	0.946066	1.06959	1.07876	1.07353	0.931551	1.07396	1.15287	0.0042828	0.0207132
O75717	7	9	9	9	1129	125.888	5.61768	0.957348	0.916857	0.914249	1.06969	1.08413	1.06027	0.929485	1.07136	1.15264	0.00080688	0.00767841
Q9GZL7	4.02	2	2	2	423	47.6777	5.89697	0.919453	0.906907	0.964765	1.06146	1.10396	1.05154	0.930375	1.07232	1.15257	0.0039803	0.0197635
P02771	2.96	2	2	3	609	68.633	5.68115	0.67859	0.834176	1.27125	0.934545	1.06493	1.20874	0.928005	1.0694	1.15237	0.50703	0.615549
O95478	9.62	2	2	3	260	30.0465	10.272	0.936471	0.928279	0.939718	1.10719	1.05725	1.06724	0.934823	1.07723	1.15234	0.000805233	0.00767583
Q02086	0.98	1	1	1	613	64.8599	9.92041	0.901806	0.948175	0.941659	0.995563	0.967082	1.25308	0.930547	1.07191	1.15191	0.199627	0.308123
Q13454	7.47	3	4	5	348	39.6505	9.90576	0.919049	0.909161	0.967383	1.0297	1.07001	1.12046	0.931864	1.07339	1.15188	0.0112702	0.039054
Q9BVW5	2.99	1	1	1	301	34.5341	4.81787	0.927495	0.920097	0.947484	1.07117	1.03909	1.10888	0.931692	1.07305	1.15172	0.00289726	0.0163345
Q9BYX7	23.2	2	6	59	375	41.9888	6.32861	0.925246	0.890138	0.967606	1.0704	1.08082	1.05242	0.927663	1.06788	1.15115	0.00420388	0.0204199
O43159	5.7	2	2	2	456	50.6831	9.42236	0.952551	0.934262	0.907411	1.04412	1.07082	1.09663	0.931408	1.07052	1.14936	0.00226171	0.0141732
Q8NHM4	10.93	1	2	4	247	26.5202	6.01123	0.983394	0.898596	0.919173	1.1986	1.01903	1.00157	0.933721	1.07307	1.14924	0.109599	0.198385
Q9Y3D7	16	2	2	2	125	13.8162	9.70068	0.927429	0.949994	0.919496	1.03675	1.08111	1.09641	0.932306	1.07142	1.14922	0.00228199	0.0142319
Q9ULW3	5.51	2	2	2	272	31.06	9.87646	0.938837	0.926107	0.931712	1.07628	1.02772	1.10962	0.932219	1.07121	1.14909	0.00445995	0.0213299
O15460	27.1	15	15	31	535	60.8636	5.70654	0.949258	0.930378	0.91614	1.07898	1.07615	1.05741	0.931925	1.07085	1.14907	0.000291865	0.00412748
Q96S97	7.14	1	1	5	322	35.2503	8.14795	0.963915	0.897638	0.948092	1.06978	1.07495	1.08371	0.936548	1.07614	1.14905	0.00238362	0.0146039
Q9H9A6	1.16	1	1	2	602	68.2071	6.43018	0.95876	0.943504	0.896968	1.13683	1.06213	1.01711	0.933078	1.07202	1.14891	0.0246016	0.0665173
P28290	8.5	11	11	13	1259	138.3	5.18604	0.920378	0.918921	0.944537	1.09674	1.05147	1.04998	0.927945	1.06606	1.14884	0.00137877	0.0106379
Q96CN9	2.32	1	2	2	775	87.7573	5.45264	0.911301	0.910352	0.975989	1.0014	1.08933	1.12317	0.932547	1.0713	1.14879	0.03048	0.0768673
Q16760	0.66	1	1	1	1214	134.44	7.56201	0.886101	0.936663	0.978096	1.05856	1.09832	1.05985	0.93362	1.07225	1.14848	0.00945353	0.0346051
Q6NZ67	8.86	1	1	1	158	16.2156	10.1548	0.874422	0.989261	0.937231	1.04508	1.0298	1.14078	0.933638	1.07188	1.14807	0.0451315	0.10269
Q14149	1.28	1	1	1	939	107.045	5.60498	0.882303	0.944529	0.974994	1.08992	1.0635	1.06327	0.933942	1.07223	1.14807	0.00850606	0.0323011
Q5VYS8	2.81	5	5	5	1495	171.122	6.82959	0.892645	0.934271	0.942694	1.03912	1.04921	1.09086	0.923203	1.05973	1.14789	0.00351011	0.0181719
P30260	2.91	3	3	4	824	91.8093	7.02002	0.963434	0.922136	0.904313	1.06126	1.06681	1.07403	0.929961	1.06736	1.14775	0.00154722	0.0114304
Q9UNN8	4.2	1	1	1	238	26.6546	7.18115	1.02978	0.920781	0.844885	1.0555	0.838744	1.31324	0.931815	1.06916	1.1474	0.403808	0.521181
Q07352	12.13	4	4	4	338	36.2908	7.95752	0.912146	0.904612	0.972115	1.09062	1.03887	1.07043	0.929624	1.06664	1.14739	0.00632708	0.0263361
P07093	11.06	5	5	9	398	43.9742	9.29053	0.934813	0.935275	0.940132	1.07976	1.08437	1.06026	0.93674	1.07479	1.14738	5.35058e-05	0.00190372
Q14676	3.54	8	8	9	2089	226.529	5.46533	0.937398	0.918661	0.942931	1.06045	1.04925	1.10106	0.932997	1.07025	1.14711	0.0013868	0.0106546
P00747	1.85	2	2	2	810	90.5102	7.23975	0.829134	0.938808	1.03011	0.986503	1.06909	1.15375	0.932685	1.06978	1.14699	0.143735	0.240462
P32856	3.47	1	1	1	288	33.3202	6.27783	0.957585	0.893908	0.949859	1.11119	1.01975	1.0821	0.933784	1.07101	1.14696	0.0150713	0.0474195
Q96B97	15.79	7	7	10	665	73.0817	6.62451	0.92261	0.920107	0.942122	1.05418	1.04753	1.09172	0.92828	1.06448	1.14672	0.000906247	0.00831868
Q9Y5R8	4.83	1	1	1	145	16.8206	9.15869	0.950794	0.915395	0.93692	1.09118	1.06583	1.05654	0.934369	1.07118	1.14642	0.000722861	0.00718487
Q9UBX5	1.79	1	1	1	448	50.1467	4.729	0.907026	0.927374	0.967873	1.0263	1.09148	1.09442	0.934091	1.07073	1.14628	0.00871828	0.0328834
O43665	25.41	3	3	5	181	21.1966	7.48877	0.912106	0.949951	0.917882	1.0818	1.00059	1.10378	0.926646	1.06206	1.14613	0.0155993	0.0484368
Q8IY37	3.37	4	4	4	1157	129.464	8.104	0.932917	0.90764	0.950474	1.03935	1.07168	1.08777	0.930344	1.06627	1.1461	0.0019813	0.0132228
Q99439	40.78	9	11	36	309	33.6753	7.32764	0.913022	0.954815	0.921252	1.03231	1.1014	1.06266	0.929696	1.06546	1.14603	0.00461895	0.0217384
Q99417	38.83	3	3	3	103	11.9593	5.90967	0.881886	0.9496	0.951948	1.02137	1.05876	1.10879	0.927811	1.06297	1.14568	0.0167755	0.0509836
Q12891	1.69	1	1	1	473	53.826	8.19189	0.738499	0.948249	1.11613	1.11298	0.918694	1.17943	0.934294	1.07037	1.14564	0.368459	0.487151
P47914	30.19	6	6	19	159	17.7411	11.6636	0.937771	0.936137	0.929722	0.988225	1.06357	1.15977	0.934544	1.07052	1.1455	0.0521326	0.114156
P62995	18.06	4	5	10	288	33.6456	11.2534	0.948665	0.949759	0.909343	1.06293	1.02744	1.12537	0.935922	1.07191	1.1453	0.0125587	0.0418973
Q9Y6C2	16.54	14	14	24	1016	106.63	5.17334	0.968158	0.913476	0.918597	1.0734	1.06654	1.06665	0.933411	1.06886	1.14512	0.00152801	0.0113202
Q8NCA5	22.93	7	9	16	519	55.3663	9.02686	0.941572	0.906343	0.954556	1.06481	1.07194	1.07231	0.934157	1.06969	1.14508	0.000750815	0.00739002
Q9H5U6	3.31	2	2	2	513	58.9713	8.74854	0.923636	0.880376	0.997452	1.09359	1.05456	1.05971	0.933821	1.06929	1.14507	0.0202736	0.0582265
Q9UET6	1.82	1	1	1	329	36.0561	5.69385	0.95745	0.892123	0.956681	1.0824	1.14031	0.989379	0.935418	1.0707	1.14462	0.0508178	0.112326
Q96Q06	0.81	1	1	1	1357	134.349	8.73389	0.902762	0.965782	0.936104	1.0625	0.999607	1.14805	0.934883	1.07005	1.14458	0.0443938	0.101508
P15954	28.57	2	2	4	63	7.24082	10.272	0.879057	0.944868	0.970981	0.938109	1.1035	1.15625	0.931635	1.06595	1.14417	0.132182	0.225801
Q01813	25.13	17	22	60	784	85.5415	7.54736	0.927701	0.931194	0.941646	1.07246	1.08073	1.05052	0.933514	1.06791	1.14396	0.000173243	0.00307728
Q5T280	2.66	1	1	1	376	41.9824	7.43018	0.862213	1.11325	0.833775	0.997514	1.05383	1.16166	0.936413	1.071	1.14373	0.253582	0.369653
Q9P2E9	72.06	92	92	344	1410	152.365	8.60205	0.950272	0.926116	0.92988	1.02635	1.07858	1.10287	0.935423	1.06927	1.14309	0.00490932	0.022575
O15213	7.54	5	5	7	610	68.0288	9.67139	0.972879	0.89573	0.928815	1.09484	1.0457	1.05688	0.932475	1.0658	1.14299	0.00766627	0.030094
O00458	5.32	1	1	1	451	50.2364	7.18115	0.771721	1.05037	0.988359	1.1371	0.939371	1.13582	0.936817	1.07076	1.14298	0.278869	0.395571
O14802	1.94	3	3	4	1390	155.542	8.48486	0.947473	0.88747	0.979724	1.07152	1.09122	1.05407	0.938222	1.07227	1.14287	0.00996109	0.0359448
Q9BTE3	10.12	7	7	9	642	72.9338	5.87158	0.936245	0.931313	0.927198	1.04388	1.07491	1.07487	0.931585	1.06456	1.14274	0.000237848	0.00370462
Q3SY69	12.78	10	10	13	923	101.681	6.52197	0.917438	0.900411	0.953868	1.03064	1.07853	1.05776	0.923906	1.05564	1.14259	0.00329363	0.0176682
Q76FK4	2.06	2	3	3	1167	131.535	7.09326	0.899885	0.942947	0.964119	1.06104	1.06446	1.08152	0.93565	1.069	1.14253	0.00259545	0.015338
Q6ZUT6	3.93	2	2	2	534	57.2898	9.12939	0.891581	0.934894	0.980358	1.03897	1.05367	1.11404	0.935611	1.06889	1.14245	0.0179516	0.0532542
P05556	26.07	19	19	64	798	88.357	5.38916	0.926477	0.946169	0.929823	1.02915	1.08912	1.08333	0.934156	1.0672	1.14242	0.00267345	0.01554
P49116	2.01	1	1	1	596	65.3731	6.27783	0.90587	0.953978	0.947834	1.00582	1.08023	1.12055	0.935894	1.06887	1.14208	0.022585	0.0626233
O00566	11.31	9	9	9	681	78.8157	4.85596	0.92678	0.948477	0.942218	1.06692	1.08867	1.06215	0.939158	1.07258	1.14206	0.000213001	0.00340923
Q8NEY1	9.43	15	16	18	1877	202.347	8.07471	0.934409	0.938012	0.933978	1.07081	1.0748	1.05932	0.935466	1.06831	1.14201	1.02437e-05	0.00101343
Q9H8H0	5.29	4	4	4	719	81.0719	6.07471	0.95595	0.928283	0.886436	1.10466	1.04927	1.00933	0.923557	1.05442	1.14169	0.0187413	0.0549548
Q86WV6	7.92	3	3	8	379	42.1658	7.04932	0.961902	0.933781	0.931925	1.11108	1.05255	1.06449	0.942536	1.07604	1.14164	0.00277605	0.0159209
Q8NEW0	2.93	1	1	1	376	41.5993	6.94678	0.911106	0.868023	1.0258	0.988794	1.06509	1.14834	0.934978	1.06741	1.14164	0.114762	0.204555
Q96GA3	1.26	1	1	1	475	54.8212	4.90674	0.978934	0.897248	0.935147	1.17742	1.03599	0.995217	0.937109	1.06954	1.14132	0.0920615	0.175275
O14646	2.05	4	4	4	1710	196.567	7.13721	0.976755	0.911025	0.897182	1.07836	1.06461	1.03517	0.928321	1.05938	1.14118	0.00904285	0.033569
Q12980	2.28	1	1	1	569	63.5647	6.97607	0.912965	0.926874	0.968137	1.01779	1.04801	1.13808	0.935992	1.06796	1.14099	0.0293719	0.0750615
Q9GZS1	6.21	2	2	2	419	47.2304	8.93896	0.89571	0.968262	0.940927	0.969319	1.10839	1.12231	0.934966	1.06667	1.14087	0.0686195	0.140303
Q6PK04	6.57	2	2	2	289	33.2111	10.9312	0.959405	0.949875	0.900143	1.06078	1.07598	1.06809	0.936474	1.06828	1.14075	0.00221869	0.0140358
Q6UW63	4.18	1	3	3	502	58.0055	7.7085	0.959317	0.946411	0.905302	1.05228	1.09575	1.05846	0.93701	1.06883	1.14068	0.00340734	0.017963
Q5JTH9	5.55	9	9	15	1297	143.611	8.74854	0.942184	0.939311	0.936351	1.10659	1.04909	1.05728	0.939282	1.07099	1.14022	0.0018699	0.0128478
Q9NY61	5	2	2	2	560	63.0943	4.94482	0.907663	0.987405	0.914721	1.07699	1.05911	1.06614	0.936596	1.06741	1.13967	0.00733757	0.0292351
Q13686	2.06	1	1	1	389	43.8039	7.07861	0.919465	1.06566	0.825329	0.957208	0.970792	1.27392	0.936819	1.06731	1.13929	0.354794	0.473002
P13693	29.65	6	6	27	172	19.5826	4.93213	0.93708	0.921502	0.942935	1.02927	1.1218	1.04061	0.933839	1.0639	1.13927	0.0120658	0.040774
P49023	28.76	12	12	28	591	64.4639	6.18896	0.930836	0.918791	0.941001	1.06184	1.06362	1.05377	0.930209	1.05974	1.13925	5.306e-05	0.00190372
Q96EB6	1.2	1	1	1	747	81.63	4.66553	0.949396	0.953912	0.910413	1.05794	1.10206	1.04504	0.937907	1.06835	1.13908	0.00412652	0.020118
Q6SPF0	6.69	3	3	3	538	56.0177	7.57666	0.941013	0.940435	0.914861	1.04372	1.07526	1.06524	0.932103	1.0614	1.13872	0.000521938	0.00586057
Q6P6C2	5.33	2	2	2	394	44.2286	9.08545	0.929729	0.965183	0.909633	1.14148	0.993954	1.05815	0.934848	1.06453	1.13872	0.0469475	0.106088
Q86UY8	2.92	2	2	4	548	63.3791	8.30908	0.855342	1.03823	0.90729	1.09279	1.05118	1.04535	0.933621	1.06311	1.13869	0.0834098	0.163083
Q04771	2.16	1	1	1	509	57.1157	7.32764	0.917461	0.923062	0.973496	1.07935	1.08869	1.0358	0.938007	1.06795	1.13853	0.0057635	0.02512
Q15054	7.94	4	4	5	466	51.3683	9.34912	0.941681	0.951312	0.909435	1.0863	1.03189	1.07185	0.934143	1.06335	1.13832	0.00330862	0.0176861
Q969X6	5.39	4	4	5	686	76.8414	8.85107	0.99635	0.874728	0.948755	1.10612	1.05997	1.04354	0.939944	1.06987	1.13823	0.0315171	0.0787898
P08473	4.27	4	4	5	750	85.4599	5.73193	0.940896	0.930634	0.932342	1.07205	1.06444	1.05449	0.934624	1.06366	1.13806	2.75135e-05	0.00142306
P09429	38.6	9	12	51	215	24.8782	5.74463	0.955914	0.919004	0.924361	1.02298	1.08177	1.081	0.933093	1.06192	1.13806	0.00469719	0.0219504
Q4VC31	4.86	1	1	1	144	16.6095	7.81104	0.918278	0.84425	1.03921	0.873433	0.907174	1.40783	0.933912	1.06281	1.13802	0.517635	0.623712
Q00534	5.52	2	2	2	326	36.915	6.45557	0.940515	0.955501	0.906007	1.05807	1.04236	1.08738	0.934008	1.0626	1.13768	0.00285392	0.0161684
P63313	79.55	4	7	41	44	5.02255	5.36377	0.960921	0.997188	0.861651	0.974564	1.10329	1.13011	0.93992	1.06932	1.13767	0.108452	0.197204
P02675	3.26	2	2	3	491	55.8923	8.26514	0.901879	0.969407	0.925142	0.980702	1.05477	1.14587	0.932142	1.06045	1.13764	0.0681134	0.139475
Q9NVU7	9.32	8	8	13	687	79.8205	9.24658	0.945141	0.921934	0.950346	1.05598	1.07173	1.07709	0.93914	1.06827	1.1375	0.000279326	0.00405376
O43920	9.43	1	1	2	106	12.5094	9.14404	0.944488	0.96523	0.894398	0.94151	1.14968	1.09825	0.934705	1.06315	1.13741	0.12368	0.215026
Q9Y3B8	16.03	3	3	3	237	26.8156	6.87354	0.908581	0.967355	0.968503	1.03915	1.12612	1.06999	0.948147	1.07842	1.1374	0.0155979	0.0484368
Q9H857	8.65	5	5	6	520	60.6797	6.771	0.937436	0.908229	0.95074	1.07551	1.06329	1.04169	0.932135	1.06016	1.13735	0.00131676	0.010273
Q9NPG3	0.88	1	1	1	1134	121.446	9.33447	0.902102	0.954268	0.953488	0.884323	1.03669	1.27322	0.936619	1.06474	1.1368	0.325596	0.444146
P17098	1.39	1	1	1	575	64.9295	7.38623	0.921652	0.851394	1.04471	1.2187	1.02806	0.955525	0.939251	1.06743	1.13647	0.255637	0.371466
Q9Y5M8	35.79	8	8	11	271	29.6838	9.0415	0.896825	0.981655	0.932446	1.06726	1.06322	1.06354	0.936976	1.06467	1.13629	0.00658241	0.027096
Q9BPU6	1.24	1	1	3	564	61.3822	7.1958	0.957986	0.920236	0.914385	1.13348	0.982503	1.0572	0.930869	1.05773	1.13628	0.0499523	0.111169
Q9UMY1	14.4	3	3	6	257	29.4085	9.67139	0.946958	0.927739	0.945398	1.03083	1.05004	1.1225	0.940031	1.06779	1.13591	0.011078	0.0385557
Q16527	60.1	9	9	18	193	20.9399	8.6167	0.89866	0.998006	0.927626	1.04578	1.09209	1.06985	0.94143	1.06924	1.13576	0.0168713	0.0511913
Q92576	1.47	2	3	3	2039	229.339	6.96143	0.899161	0.918669	0.996436	1.05779	1.07893	1.05935	0.938089	1.06536	1.13567	0.0139687	0.0448854
P62805	59.22	8	8	69	103	11.3604	11.356	0.938331	0.949449	0.926796	1.0426	1.04941	1.10259	0.938192	1.06486	1.13502	0.00321657	0.0174106
Q13029	0.41	1	1	1	1718	188.797	7.31299	0.951979	0.921472	0.94543	1.09011	1.08188	1.02723	0.939627	1.06641	1.13493	0.00435219	0.0209581
Q86U86	2.07	4	4	4	1689	192.825	6.88818	0.943671	0.952511	0.921458	1.04211	1.05461	1.10029	0.939214	1.06567	1.13464	0.00317129	0.0173293
Q9H813	5.43	2	2	2	350	40.0177	8.88037	0.924171	0.867326	1.02053	1.03578	1.04885	1.10582	0.937342	1.06348	1.13457	0.063822	0.133225
Q9UBB9	4.18	4	4	4	837	96.7584	5.66846	0.895567	0.971715	0.937505	1.04451	1.06102	1.07641	0.934929	1.06065	1.13447	0.00622356	0.0260272
Q9Y6E2	22.2	10	12	28	419	48.132	6.68311	0.956089	0.942839	0.922323	1.05169	1.0803	1.0686	0.940417	1.06687	1.13446	0.000600169	0.00643483
Q9Y5T4	6	1	1	1	150	16.3728	10.0815	0.944293	0.945676	0.928865	1.06759	1.05125	1.07892	0.939611	1.06592	1.13443	0.000198479	0.00329378
Q14644	6.24	4	6	6	834	95.6382	7.15186	0.932996	0.93039	0.941912	1.03621	1.07615	1.07002	0.935099	1.06079	1.13442	0.000620999	0.00652683
Q14181	4.35	1	2	4	598	65.9063	5.23682	0.982911	0.920403	0.915623	1.0942	1.04489	1.05834	0.939646	1.06581	1.13426	0.00855192	0.0324128
Q9HD15	9.32	2	2	3	236	25.6569	7.03467	0.907139	0.948724	0.95624	1.0663	1.07087	1.05234	0.937367	1.06317	1.13421	0.00150111	0.0112102
Q07092	1.31	2	2	3	1604	157.653	7.84033	0.877242	0.936561	0.986005	1.06159	1.04396	1.06981	0.933269	1.05845	1.13413	0.0180026	0.0533206
Q5QJE6	7.14	6	6	7	756	84.4179	6.16357	0.898315	0.938263	0.961878	1.12198	1.02496	1.02678	0.932819	1.05791	1.1341	0.0278184	0.0724445
Q8WX93	16.27	21	21	52	1383	150.47	7.09326	0.942423	0.934862	0.934454	1.05322	1.07798	1.05747	0.937246	1.06289	1.13406	9.94328e-05	0.00240563
P78316	5.13	5	5	9	857	97.6074	7.57666	0.928671	0.927715	0.952204	1.08974	1.03367	1.06111	0.936196	1.0615	1.13385	0.00226579	0.0141732
Q13641	4.52	2	2	5	420	46.0028	6.82959	0.87778	0.956264	0.987962	0.983842	0.997163	1.21824	0.940669	1.06642	1.13368	0.203305	0.312425
Q9H4L7	1.95	3	3	3	1026	117.328	5.5542	0.953919	0.947033	0.934914	1.05272	1.0407	1.12072	0.945289	1.07138	1.13339	0.00781539	0.0305079
O15270	8.19	5	5	5	562	62.8839	7.78174	0.916121	0.983416	0.933431	1.06999	1.06377	1.07637	0.944323	1.07004	1.13313	0.0035834	0.0183473
Q13111	0.84	1	1	1	956	106.844	5.93506	0.889585	1.01869	0.911653	0.964424	1.05288	1.17719	0.939975	1.06483	1.13283	0.164459	0.265896
Q9NSV4	2.35	2	2	2	1193	136.839	7.03467	0.91748	0.929776	0.971808	1.10673	1.02678	1.05944	0.939688	1.06432	1.13263	0.0118637	0.0403289
O75152	6.05	6	6	6	810	89.076	8.36768	0.92466	0.94805	0.92863	1.05637	1.06794	1.04846	0.93378	1.05759	1.13259	0.000174633	0.00307728
O95881	13.37	3	3	5	172	19.1936	5.40186	0.791032	0.960804	0.909418	0.852781	0.974365	1.18581	0.887085	1.00432	1.13216	0.344691	0.462281
Q9Y2S6	48.44	3	4	10	64	7.06193	9.99365	0.959937	0.937111	0.932979	0.961529	1.09645	1.14597	0.943342	1.06799	1.13213	0.0890319	0.171081
A6ND36	1.34	1	1	1	823	90.7787	6.39209	0.920182	0.997497	0.906637	1.07426	1.07707	1.04601	0.941439	1.06578	1.13208	0.0143019	0.045714
Q92922	12.04	8	16	21	1105	122.79	5.75732	0.956474	0.937809	0.937207	1.10294	1.0538	1.04868	0.94383	1.06848	1.13206	0.00248648	0.0149349
Q14656	2.68	1	1	1	261	29.129	8.76318	0.884911	0.949206	0.993074	1.27256	0.964969	0.962136	0.942397	1.06655	1.13175	0.313143	0.431479
Q9BWW8	5.25	1	1	1	343	38.1038	8.35303	0.912431	0.919354	0.991454	1.10689	1.06089	1.02737	0.941079	1.06505	1.13173	0.0222591	0.0621667
Q8IZ73	1.65	1	1	1	545	61.2732	7.1665	0.87278	0.972001	0.978607	1.08863	1.01666	1.08969	0.941129	1.06499	1.13161	0.0417149	0.0971725
Q13765	28.84	5	5	14	215	23.3697	4.56396	0.935244	0.922765	0.954921	1.04489	1.07976	1.05848	0.937643	1.06104	1.13161	0.000866403	0.00812147
O75608	8.7	2	2	2	230	24.6535	6.771	0.941635	0.951943	0.927988	1.04989	1.10809	1.03461	0.940522	1.0642	1.13149	0.00618067	0.0259863
Q13490	2.91	2	2	2	618	69.8543	6.69775	0.877397	0.97471	0.972378	1.11798	1.04967	1.0264	0.941495	1.06468	1.13084	0.043357	0.100037
Q9NQZ2	5.43	2	2	3	479	54.5251	5.61768	0.918526	0.96738	0.941311	1.07025	1.05304	1.07328	0.942406	1.06552	1.13064	0.00134614	0.0104729
Q86X53	1.58	1	1	1	443	48.9546	4.77979	0.917261	0.882991	1.02329	1.08783	1.06838	1.03552	0.941181	1.06391	1.1304	0.0522735	0.11442
Q8IY57	3.89	1	1	1	180	19.8889	9.71533	0.935797	0.967175	0.920722	1.04057	1.03666	1.11459	0.941232	1.06394	1.13037	0.0130574	0.0427291
O43290	16.88	11	12	16	800	90.2003	6.12549	0.940131	0.93514	0.944298	1.05508	1.06278	1.06873	0.939856	1.0622	1.13017	1.35467e-05	0.00107535
P00491	34.26	9	9	20	289	32.0972	6.94678	0.960536	0.921095	0.934807	1.09567	1.0597	1.02743	0.938813	1.06093	1.13008	0.00590686	0.0254596
Q9Y295	18.8	6	7	10	367	40.5168	8.89502	0.952209	0.921206	0.95089	1.06652	1.0748	1.04989	0.941435	1.06374	1.12991	0.000610275	0.00645643
Q9UL63	3.4	1	2	2	735	84.7135	6.34131	0.966944	0.954753	0.903853	1.05857	1.07671	1.05699	0.94185	1.06409	1.12979	0.00385286	0.019285
Q8IYT2	1.43	1	1	1	770	88.062	7.00537	0.856317	1.07705	0.889765	0.846664	1.08449	1.25751	0.941045	1.06289	1.12948	0.425544	0.540739
Q9UBS3	2.69	1	1	1	223	25.5022	8.26514	0.903733	1.03134	0.879711	0.801516	0.846475	1.53122	0.938261	1.05974	1.12947	0.640376	0.728545
Q9NVP1	13.13	9	9	13	670	75.3594	9.49561	0.947858	0.92808	0.952562	1.07629	1.04928	1.06906	0.942833	1.06488	1.12944	0.000377801	0.00476663
Q9UHI6	9.22	6	6	8	824	92.1825	6.94678	0.948362	0.944042	0.935277	1.06523	1.07495	1.05339	0.94256	1.06452	1.12939	7.63538e-05	0.00217318
Q9H410	1.97	1	1	1	356	40.0421	7.04932	0.904935	0.94886	0.972773	1.0789	1.05471	1.05792	0.942189	1.06384	1.12912	0.00461931	0.0217384
O75528	3.01	1	1	1	432	48.8723	6.26514	0.927531	0.973861	0.924379	1.06044	1.01583	1.11429	0.941924	1.06352	1.12909	0.0204031	0.0585071
Q9UNX4	2.97	3	3	3	943	106.032	6.63916	0.966882	0.910701	0.951376	1.07025	1.05831	1.06537	0.942987	1.06465	1.12902	0.00206547	0.0135557
Q9Y2J2	9.38	5	8	11	1087	120.603	5.18604	0.902579	0.961449	0.946164	1.03661	1.05131	1.08404	0.936731	1.05732	1.12874	0.00587578	0.0253453
P02774	2.95	1	2	2	474	52.8829	5.45264	0.663575	1.01982	1.14011	0.878877	1.05734	1.25047	0.941168	1.06223	1.12863	0.535579	0.639851
P62910	51.85	10	10	31	135	15.8498	11.3267	0.955497	0.949387	0.91956	1.02098	1.06123	1.10535	0.941481	1.06252	1.12856	0.0106507	0.0373478
Q9UHV9	42.86	6	6	10	154	16.6376	6.58057	0.967014	0.907784	0.905481	1.0103	1.07751	1.04979	0.92676	1.04587	1.12852	0.013171	0.0430177
Q96AC1	25.59	17	17	29	680	77.8106	6.69775	0.947047	0.933476	0.949066	1.07468	1.06711	1.05126	0.943197	1.06435	1.12845	0.000138154	0.00279831
P61966	10.13	1	1	1	158	18.7206	5.73193	0.79647	0.775746	1.25062	1.02279	1.13322	1.02938	0.940947	1.0618	1.12843	0.489622	0.600398
Q8TDW0	7.6	7	7	7	803	92.39	7.62061	0.947449	0.936575	0.933695	1.07284	1.05382	1.05279	0.93924	1.05982	1.12838	9.94811e-05	0.00240563
P29317	9.63	7	9	10	976	108.197	6.22705	0.930529	0.936171	0.934358	1.06754	1.04563	1.04621	0.933686	1.05313	1.12792	8.61165e-05	0.00225843
Q6ZN18	1.16	1	1	1	517	54.433	5.21143	0.966285	0.914837	0.944246	1.01703	1.06444	1.1052	0.941789	1.06222	1.12788	0.0150934	0.0474195
Q53EP0	8.06	9	9	16	1204	132.803	5.94775	0.941258	0.948804	0.922746	1.03909	1.0831	1.04888	0.937602	1.05702	1.12736	0.00149929	0.0112102
O95243	1.9	1	1	1	580	66.0095	8.82178	0.961932	0.956697	0.909663	1.06486	1.04078	1.08276	0.942764	1.0628	1.12733	0.00431595	0.0208555
P03928	13.24	1	1	2	68	7.98616	9.90576	1.0337	0.927257	0.864976	0.922603	1.22542	1.03712	0.941977	1.06172	1.12712	0.301795	0.420615
Q9H6R4	6.46	7	7	9	1146	127.513	7.63525	0.967427	0.922492	0.924501	1.06309	1.06618	1.04276	0.93814	1.05734	1.12706	0.00190039	0.0129433
Q9BWT6	2.93	1	1	1	205	23.7382	8.19189	0.948206	0.948076	0.933899	1.08408	1.07307	1.03183	0.943394	1.06299	1.12678	0.00196605	0.0131525
P26358	13.86	22	22	27	1616	183.05	7.75244	0.94473	0.922884	0.942939	1.06768	1.03106	1.06791	0.936851	1.05555	1.1267	0.00109232	0.00913425
Q5UIP0	1.29	4	4	5	2472	274.294	5.51611	0.946768	0.965247	0.933612	1.04495	1.07803	1.08237	0.948543	1.06845	1.12641	0.00131437	0.010273
P61923	11.86	2	2	2	177	20.1855	4.80518	0.883985	0.954024	0.985947	1.13052	0.958259	1.09171	0.941319	1.06016	1.12625	0.119759	0.210634
O00541	19.05	12	13	17	588	67.96	7.32764	0.933761	0.947269	0.923572	1.06079	1.04156	1.05633	0.934867	1.05289	1.12625	0.000194532	0.00327306
Q96BR5	3.03	1	1	1	231	25.6921	6.02393	0.921877	0.997231	0.91271	1.05354	1.08401	1.05139	0.943939	1.06298	1.12611	0.0144105	0.0459197
Q96PZ0	2.72	2	2	2	661	74.9882	6.3667	0.946246	0.910104	0.973244	1.06673	1.08782	1.03109	0.943198	1.06188	1.12583	0.00858146	0.032499
Q6PL24	2.46	1	1	1	325	35.7184	4.7417	0.950312	0.936863	0.942439	1.05413	1.04681	1.08462	0.943205	1.06185	1.12579	0.000629694	0.00655022
P09486	19.14	8	8	11	303	34.6097	4.84326	0.921916	0.896296	0.967566	1.04852	1.0214	1.06585	0.928593	1.04526	1.12564	0.00893333	0.0333344
Q96T58	0.74	2	3	3	3664	402.004	7.63525	0.935122	0.914308	0.978636	1.04831	1.05081	1.08418	0.942689	1.0611	1.12561	0.00595018	0.0255675
Q8IVL5	12.71	9	9	13	708	80.9332	5.70654	0.948615	0.915161	0.953344	1.05487	1.05721	1.05887	0.93904	1.05698	1.1256	0.000615133	0.00648327
Q8WUI4	3.68	3	4	5	952	102.863	7.57666	0.946974	0.942798	0.919406	1.05524	1.06406	1.04252	0.936393	1.05394	1.12553	0.00037802	0.00476663
P14854	22.09	2	2	4	86	10.1857	7.04932	0.950777	0.938215	0.943254	1.03715	1.08019	1.0704	0.944082	1.06258	1.12552	0.000935917	0.00842332
Q15287	13.44	4	4	16	305	34.1877	11.8394	0.950415	0.938902	0.935932	1.02552	1.03613	1.11815	0.94175	1.05993	1.1255	0.0162316	0.0498458
P42285	11.04	13	13	17	1042	117.729	6.52197	0.934507	0.927537	0.951332	1.05843	1.04493	1.06216	0.937792	1.05517	1.12517	0.000181806	0.00312051
Q9H910	56.84	8	8	12	190	20.051	9.26123	0.950403	0.939471	0.942319	1.0508	1.04714	1.08862	0.944064	1.06219	1.12512	0.000982704	0.00863114
Q5HYK7	3.67	3	3	4	790	86.4717	8.32373	0.892218	0.930275	1.01066	1.01657	1.04973	1.12118	0.944384	1.06249	1.12506	0.0643528	0.134082
Q9GZM3	6.96	1	1	1	115	13.08	6.771	0.935678	0.96178	0.935308	1.06719	1.08795	1.03179	0.944255	1.06231	1.12502	0.00314971	0.0172762
Q5T2R2	1.69	1	1	1	415	46.2319	8.99756	0.964899	0.915546	0.952793	1.03103	1.19758	0.957867	0.944413	1.06216	1.12467	0.179523	0.284165
Q1ED39	5.46	2	2	2	458	51.5572	9.86182	1.00512	0.906075	0.91782	1.07034	1.03434	1.07677	0.943004	1.06048	1.12458	0.02573	0.06873
Q86T03	3.25	1	1	1	277	29.4499	8.90967	0.954512	0.920084	0.954467	1.02186	1.0091	1.15011	0.943021	1.06035	1.12442	0.0649935	0.135165
Q9NW13	17	13	14	20	759	85.6847	9.21729	0.956232	0.938799	0.925718	1.04629	1.06582	1.05887	0.94025	1.05699	1.12416	0.00037568	0.00476474
Q86TU7	6.57	4	4	4	594	67.2152	5.96045	0.953149	0.928498	0.946883	1.09366	1.09539	0.990502	0.942843	1.05985	1.1241	0.0299367	0.0759596
P08708	23.7	5	5	21	135	15.5404	9.84717	0.909882	0.960058	0.957126	1.01283	1.06834	1.09648	0.942355	1.05922	1.12401	0.0165965	0.050656
Q9Y221	3.89	1	1	1	180	20.4495	8.51416	0.931886	0.950784	0.952316	1.13684	1.03671	1.01275	0.944995	1.0621	1.12392	0.0385426	0.0915928
Q9NPA8	5.94	1	1	1	101	11.5213	9.33447	1.02647	0.90644	0.897369	0.997342	1.0877	1.09584	0.943427	1.06029	1.12388	0.0888306	0.170812
P55011	1.65	2	2	2	1212	131.364	6.40479	0.936139	0.951405	0.945138	1.10374	1.02561	1.05397	0.944227	1.06111	1.12378	0.00735895	0.0292994
P19623	25.17	7	7	11	302	33.8027	5.49072	0.94377	0.927948	0.957735	1.03241	1.08626	1.06051	0.943151	1.05973	1.1236	0.00279367	0.0159728
P21108	8.81	2	3	6	318	34.817	6.354	0.984413	0.903644	0.930978	1.04723	1.08398	1.03613	0.939678	1.05578	1.12355	0.013923	0.0447939
P50914	37.67	9	9	34	215	23.417	10.9312	0.948447	0.930967	0.951546	1.02306	1.06	1.09682	0.943654	1.05996	1.12325	0.00638094	0.0265208
P23921	18.18	16	16	27	792	90.0125	7.15186	0.966864	0.917766	0.934902	1.08705	1.04465	1.0352	0.939844	1.05563	1.1232	0.00572335	0.0250404
Q15404	24.91	8	8	16	277	31.5207	8.646	0.955519	0.935997	0.950062	1.06109	1.06344	1.06713	0.947193	1.06389	1.1232	4.32941e-05	0.00174836
O60232	4.02	1	1	1	199	21.4607	5.23682	0.960112	0.905801	0.967208	1.02496	1.11636	1.04033	0.944374	1.06055	1.12302	0.0275308	0.0719978
Q5RI15	16.95	2	2	3	118	13.2828	8.76318	0.98347	0.986328	0.918883	0.99927	1.11132	1.13331	0.962894	1.0813	1.12297	0.0653463	0.135546
Q9Y2X3	19.66	8	8	14	529	59.5405	8.92432	0.920462	0.957613	0.955185	1.05291	1.042	1.08659	0.94442	1.0605	1.12291	0.00297738	0.0166984
Q8NBF6	1.08	1	1	1	648	71.9024	6.21436	0.954923	0.940121	0.939524	1.07817	1.05235	1.05226	0.944856	1.06093	1.12284	0.000313153	0.0043249
O00571	44.11	8	26	52	662	73.198	7.18115	0.948892	0.946774	0.933908	1.05558	1.05438	1.0671	0.943191	1.05902	1.12281	4.80859e-05	0.0018493
Q9H3K6	29.07	2	2	3	86	10.1102	6.52197	0.930864	0.957008	0.954404	1.07599	1.05613	1.05908	0.947425	1.06373	1.12276	0.000359224	0.00461293
P62424	46.24	16	16	41	266	29.977	10.6089	0.951578	0.937627	0.933542	1.01112	1.05531	1.10212	0.940916	1.05618	1.12251	0.0126885	0.0420391
Q9BQG0	10.99	16	16	21	1328	148.762	9.27588	0.952902	0.936461	0.936437	1.06038	1.04673	1.0648	0.941933	1.0573	1.12248	0.000117031	0.00260453
O75376	1.93	3	5	7	2440	270.044	7.10791	0.971484	0.882704	0.96847	1.06992	1.06129	1.03668	0.940886	1.05596	1.12231	0.0201038	0.0579162
Q6UB99	0.68	2	2	2	2663	297.731	7.10791	1.17305	0.839488	0.77947	1.0996	1.02297	1.01091	0.930668	1.04449	1.1223	0.415831	0.531663
Q9BQC3	1.64	1	1	2	489	52.0498	5.52881	0.904289	0.933214	0.996636	1.06135	1.07424	1.04512	0.944713	1.06024	1.12228	0.015509	0.0482636
Q9Y5A9	14.34	5	8	14	579	62.2957	8.79248	0.92165	0.980083	0.941366	1.06184	1.0612	1.06742	0.9477	1.06349	1.12218	0.00257916	0.0152833
P13797	48.41	26	26	60	630	70.7662	5.60498	0.9542	0.948657	0.929629	1.06371	1.08217	1.03252	0.944162	1.05947	1.12212	0.00210187	0.0136538
Q8N392	14.93	9	9	11	663	74.9299	6.44287	0.955917	0.94161	0.91912	1.07376	1.05732	1.02952	0.938882	1.05353	1.12211	0.00239696	0.0146039
Q8NHQ9	1	1	1	1	600	68.5031	9.24658	0.978013	0.903288	0.953248	1.04213	1.08575	1.0518	0.944849	1.05989	1.12176	0.0109454	0.0381584
Q53FV1	19.61	3	3	4	153	17.3523	9.64209	0.898449	0.979591	0.958188	1.05825	1.05635	1.06694	0.94541	1.06052	1.12175	0.00931711	0.0343228
O95235	8.09	6	6	6	890	100.215	6.91748	0.950954	0.940238	0.921855	1.07677	1.06205	1.0167	0.937682	1.05184	1.12174	0.00463701	0.021785
Q16566	1.9	1	1	1	473	51.8928	5.8208	0.914586	0.950581	0.96766	0.900031	1.09763	1.1779	0.944276	1.05852	1.12099	0.245571	0.360325
O15212	15.5	2	2	3	129	14.5738	8.88037	0.99176	0.929007	0.889335	0.931915	1.14722	1.0702	0.936701	1.04978	1.12072	0.179989	0.284822
Q9NQT4	7.23	2	2	3	235	25.2329	7.59131	0.921402	0.951646	0.915497	0.974733	1.06082	1.08903	0.929515	1.04153	1.12051	0.0362817	0.0876599
Q8N0T1	9	1	1	2	100	11.4493	10.4624	1.0127	0.891424	0.933061	1.13363	1.09219	0.953153	0.945728	1.05966	1.12047	0.155251	0.254913
Q16875	2.88	2	2	2	520	59.5712	8.20654	0.990698	0.978444	0.868488	1.06203	1.07985	1.0375	0.945877	1.05979	1.12044	0.0490341	0.109869
Q9H900	5.25	3	3	3	591	67.1718	6.26514	0.952648	0.936694	0.969543	1.07397	1.08669	1.04253	0.952962	1.06773	1.12043	0.00209232	0.0136538
P61218	5.51	1	1	1	127	14.469	4.22119	0.971402	0.893804	0.972511	1.07713	1.0956	1.00615	0.945906	1.05963	1.12023	0.0393353	0.0928686
Q9Y2J4	4.75	3	4	4	779	85.7126	7.29834	0.890964	0.936465	0.996952	1.03092	1.07401	1.05767	0.94146	1.0542	1.11975	0.0273024	0.0716016
P48681	30.54	47	48	104	1621	177.332	4.36084	0.970953	0.935848	0.932634	1.06812	1.05927	1.05137	0.946478	1.05959	1.11951	0.00101599	0.00878529
P04732	67.21	1	4	8	61	6.0092	7.95752	0.656782	1.26378	0.915497	0.702736	0.997411	1.4742	0.945354	1.05812	1.11928	0.712917	0.786871
Q9BVI4	1.74	1	1	1	516	58.4307	7.48877	0.889177	0.98972	0.960964	1.0434	1.03156	1.10261	0.94662	1.05919	1.11892	0.0386385	0.0917274
Q96CS2	3.6	1	1	1	278	31.8436	5.52881	0.986161	0.833833	1.01712	1.11543	1.012	1.04687	0.945706	1.0581	1.11884	0.155293	0.254913
Q86XZ4	6.97	3	3	4	545	59.5076	8.89502	0.95426	0.913869	0.974081	1.03833	1.05453	1.0863	0.947403	1.05972	1.11855	0.00769532	0.0301868
P52823	4.45	1	1	1	247	27.6038	7.98682	0.89116	0.933231	1.01612	1.08051	1.05089	1.04558	0.946836	1.05899	1.11845	0.0428261	0.0991819
P23193	26.58	8	8	12	301	33.948	8.38232	0.947956	0.967648	0.899523	1.01239	1.07036	1.06563	0.938376	1.04946	1.11838	0.0155739	0.0484116
Q9Y3A2	18.58	5	5	5	253	30.4277	10.1548	0.930661	0.9648	0.931976	1.06675	1.06128	1.03412	0.942479	1.05405	1.11838	0.00176596	0.0123617
Q8NBJ4	8.98	3	3	3	401	45.3058	4.97021	0.913807	0.982404	0.946796	1.04484	1.06803	1.06623	0.947669	1.0597	1.11822	0.00611203	0.0259239
Q9GZR7	12.11	9	9	12	859	96.2715	9.05615	0.971833	0.942554	0.934049	1.03345	1.06656	1.08469	0.949479	1.06157	1.11805	0.00402739	0.0199442
Q9NTJ3	18.63	25	25	40	1288	147.091	6.78564	0.950355	0.955712	0.92585	1.06524	1.04544	1.05528	0.943972	1.05532	1.11796	0.00050374	0.00576185
Q6PJG2	3.44	3	3	3	1045	114.918	9.18799	0.944532	0.992526	0.88845	1.04668	1.08224	1.02971	0.941836	1.05287	1.1179	0.0304188	0.0767823
Q14191	0.91	1	2	2	1432	162.357	6.34131	0.907333	1.01796	0.915067	0.979767	1.04035	1.15473	0.946785	1.05828	1.11776	0.148852	0.246658
P13051	2.56	1	1	3	313	34.6238	9.31982	0.993852	0.918337	0.978541	1.06218	1.11257	1.05602	0.963577	1.07692	1.11763	0.017794	0.052899
P62906	41.94	10	10	45	217	24.8155	9.93506	0.933277	0.958657	0.944132	1.02528	1.06332	1.0809	0.945355	1.0565	1.11757	0.0034839	0.0180865
Q9BWE0	1.41	1	1	1	567	63.534	9.979	0.934037	0.892333	1.01173	0.979359	1.08185	1.11017	0.946034	1.05713	1.11743	0.103836	0.191051
Q9Y3U8	40	4	5	17	105	12.2459	11.5903	0.942274	0.924131	0.959404	1.03568	1.04109	1.08063	0.941936	1.05246	1.11734	0.00317963	0.0173451
O00410	17.05	19	19	36	1097	123.55	4.94482	0.941994	0.957754	0.921806	1.02477	1.06672	1.06106	0.940518	1.05085	1.11731	0.00275789	0.0158331
Q12841	5.19	2	2	2	308	34.9629	5.51611	0.946401	0.933677	0.958766	1.01677	1.05746	1.09754	0.946281	1.05726	1.11727	0.0104577	0.036996
Q9Y6B6	11.62	1	3	10	198	22.3955	6.11279	0.959424	0.940152	0.942068	1.05694	1.06407	1.05357	0.947214	1.05819	1.11716	8.57795e-05	0.00225843
Q9UIG0	9.17	16	17	21	1483	170.796	8.48486	0.951935	0.952603	0.934723	1.05832	1.05508	1.05752	0.94642	1.05697	1.11681	4.88212e-05	0.0018493
Q02750	28.5	5	9	12	393	43.4113	6.62451	0.983278	0.917914	0.933288	1.0709	1.05057	1.04316	0.944827	1.05488	1.11648	0.00678244	0.0277382
Q15417	38.3	8	10	45	329	36.3908	6.04932	0.948436	0.943367	0.957601	1.04219	1.09233	1.04656	0.949801	1.06036	1.1164	0.0026211	0.0154283
Q8TAP6	1.06	1	1	1	659	74.3657	6.7417	0.849027	0.927242	1.06659	1.12448	0.973396	1.07582	0.94762	1.0579	1.11638	0.228616	0.34091
P45983	6.09	2	3	3	427	48.2644	6.88818	0.901554	0.945185	0.994358	1.04399	1.05917	1.06823	0.947032	1.05713	1.11626	0.0165207	0.0504841
Q9H6B4	11.53	4	4	6	373	41.2552	7.98682	0.917995	0.907846	1.02889	1.10956	1.07381	1.00301	0.951577	1.06213	1.11618	0.0907642	0.173514
Q52LR7	1.61	1	1	1	807	91.0381	8.73389	0.974677	0.913135	0.954139	0.990104	1.13478	1.04708	0.947317	1.05732	1.11612	0.0742176	0.149399
Q96ND0	4.41	1	1	1	272	30.7573	9.75928	0.978613	0.883511	0.97887	1.07271	1.0165	1.08167	0.946998	1.05696	1.11612	0.043484	0.100207
Q9NQZ5	1.89	1	1	1	370	43.0857	8.95361	0.941414	0.905642	0.99836	1.14295	1.07641	0.956354	0.948472	1.05857	1.11608	0.144951	0.241989
Q86XH1	0.85	1	1	1	822	95.2811	9.46631	1.05372	0.910655	0.878691	1.05608	1.10048	1.01652	0.947689	1.0577	1.11608	0.13581	0.230657
P35789	9.68	1	3	4	620	70.9245	9.27588	0.929391	0.925688	0.991292	1.18299	1.03292	0.960703	0.94879	1.05887	1.11602	0.185046	0.290928
P0C0S5	31.25	2	4	15	128	13.5446	10.5796	0.951366	0.991305	0.904628	1.04554	1.03649	1.09535	0.9491	1.05913	1.11593	0.0238645	0.0651232
Q9BSB4	3.21	1	1	1	218	24.9867	6.15088	0.975207	0.936617	0.932676	1.05447	1.11109	1.00849	0.948167	1.05802	1.11585	0.0281289	0.0728794
Q70E73	2.88	4	4	4	1250	135.171	8.85107	0.983687	0.894864	0.959534	1.04205	1.06197	1.06279	0.946028	1.0556	1.11582	0.016082	0.0495023
Q12959	1.88	2	2	2	904	100.393	5.75732	0.909928	0.973551	0.958335	1.13313	1.0206	1.01688	0.947271	1.05687	1.1157	0.0621796	0.130626
Q8N6T3	27.34	10	10	23	406	44.6403	5.65576	0.949042	0.948826	0.947194	1.0489	1.06975	1.05554	0.948354	1.05806	1.11568	5.89869e-05	0.00203396
O14777	4.83	4	4	4	642	73.8665	5.60498	0.97074	0.969821	0.90489	1.09159	1.05993	1.02258	0.948484	1.05803	1.1155	0.0206941	0.0590989
Q6NUQ4	10.74	9	9	13	689	77.1014	9.14404	0.935463	0.982176	0.93862	1.06514	1.04968	1.07109	0.952086	1.06197	1.11542	0.00256221	0.0152272
Q12789	2.42	6	6	6	2109	238.725	7.29834	0.946171	0.938199	0.963847	1.09412	1.01888	1.06354	0.949406	1.05885	1.11527	0.00908402	0.0336718
Q16851	25.39	13	13	28	508	56.9047	8.14795	0.950367	0.93859	0.951768	1.05723	1.06908	1.04171	0.946908	1.056	1.11521	0.000260764	0.00389473
P63173	35.71	3	4	11	70	8.21273	10.0962	0.93462	0.919114	0.973829	1.01663	1.07371	1.06272	0.942521	1.05102	1.11512	0.0104876	0.0370526
P55010	27.38	12	12	19	431	49.1918	5.57959	0.943556	0.969666	0.947745	1.05126	1.0715	1.06742	0.953656	1.06339	1.11507	0.00042077	0.00508749
Q9NWZ8	3.31	1	1	1	242	28.6186	6.80029	0.960736	0.954697	0.929503	1.05243	1.0617	1.0581	0.948312	1.05741	1.11504	0.000391215	0.0048135
Q9GZR2	8.06	4	4	5	422	46.6428	9.77393	0.920158	0.956452	0.952191	1.05292	1.05547	1.04574	0.942934	1.05138	1.11501	0.000783505	0.00756326
O15042	7.48	7	7	12	1029	118.219	8.47021	0.945767	0.936282	0.958888	1.03352	1.0293	1.1045	0.946979	1.05577	1.11489	0.0125712	0.0418973
P36578	51.76	24	24	80	427	47.6674	11.063	0.953808	0.951447	0.934854	1.02435	1.06007	1.08193	0.946703	1.05545	1.11487	0.00364018	0.018536
Q96SK2	2.5	2	2	2	561	62.8815	8.63135	0.916479	0.94304	0.982853	1.12936	1.0482	0.991272	0.947457	1.05628	1.11486	0.0706625	0.143564
Q96NB3	1.61	1	1	1	372	41.9733	5.31299	0.991216	0.941966	0.909099	1.01408	1.00271	1.15167	0.947427	1.05615	1.11476	0.111863	0.200922
Q5T3I0	3.36	2	2	2	446	50.3508	9.62744	0.957878	0.954438	0.93143	1.06497	1.03599	1.06898	0.947915	1.05664	1.1147	0.00121955	0.00993065
Q9GZY4	6.16	1	1	1	146	16.6837	8.80713	0.977703	0.91702	0.951092	1.06302	1.10577	1.0031	0.948605	1.0573	1.11458	0.0347043	0.0846542
Q9H3Y8	14.04	1	1	1	114	11.7695	7.41553	0.954323	0.931575	0.955944	1.03726	0.945284	1.18466	0.947281	1.05573	1.11449	0.197045	0.305487
Q9UPN9	2.31	2	2	2	1127	122.456	6.66846	0.945375	0.954545	0.942402	1.06318	1.03198	1.07225	0.947441	1.0558	1.11437	0.00104536	0.00894707
P58335	4.09	2	2	2	489	53.6321	7.45947	0.967065	0.907818	0.969398	1.06668	1.05883	1.04403	0.948094	1.05651	1.11436	0.00693223	0.0282035
Q14137	8.18	8	8	12	746	83.5772	6.18896	0.939149	0.935637	0.935136	1.04927	1.04017	1.04144	0.936641	1.04363	1.11422	4.26821e-06	0.000914495
P05997	8.54	10	10	13	1499	144.821	6.45557	0.928133	0.928515	0.973867	1.02087	1.05365	1.07914	0.943505	1.05122	1.11417	0.00898996	0.0334675
Q99986	6.06	3	3	3	396	45.4474	8.90967	0.96409	0.940298	0.939232	1.05	1.05042	1.0675	0.947873	1.05597	1.11404	0.000407928	0.00496445
Q06190	3.22	4	4	4	1150	130.195	5.21143	0.957992	0.938361	0.934768	1.07341	1.03001	1.05025	0.943707	1.05123	1.11393	0.00174986	0.0123239
Q15459	19.8	13	13	30	793	88.8305	5.22412	0.894641	0.938591	1.01418	1.04866	1.05217	1.07091	0.949137	1.05725	1.1139	0.0384761	0.0915364
Q9NRZ9	1.43	1	1	1	838	97.0122	7.92822	0.994964	0.91739	0.932577	1.06516	1.02426	1.07944	0.94831	1.05629	1.11386	0.0202526	0.0582248
Q9UHD9	7.69	1	3	6	624	65.6546	5.22412	0.991073	0.891195	0.956431	1.00428	1.08921	1.06842	0.946233	1.05397	1.11386	0.0502319	0.111569
P0DPB6	8.27	1	1	1	133	15.2274	5.79541	0.91849	0.908559	1.01863	1.07176	1.04515	1.05253	0.948561	1.05648	1.11377	0.0401553	0.0944056
P20839	8.56	2	4	6	514	55.3705	6.90283	0.967131	0.92204	0.943688	1.07677	1.04112	1.03722	0.944286	1.0517	1.11375	0.00404695	0.0199878
P61353	47.79	7	8	36	136	15.7877	10.5649	0.942162	0.944314	0.952821	1.0378	1.0434	1.08082	0.946432	1.05401	1.11366	0.00149717	0.0112102
P62241	32.21	7	7	17	208	24.1902	10.3159	0.947284	0.94843	0.951	1.05362	1.02884	1.08731	0.948905	1.05659	1.11349	0.00316459	0.0173138
Q14146	0.46	1	2	2	1524	170.435	7.31299	0.966968	0.933405	0.94642	1.07052	1.03586	1.06268	0.948931	1.05636	1.11321	0.00169704	0.0121068
Q02878	45.14	17	17	52	288	32.7076	10.5796	0.942895	0.947395	0.953869	1.01744	1.0352	1.11343	0.948053	1.05536	1.11319	0.0223924	0.0622928
Q9BRS2	3.7	2	2	2	568	65.5417	6.18896	0.929546	0.95478	0.960196	1.04513	1.07959	1.04162	0.948174	1.05545	1.11314	0.00221031	0.0140145
Q9NYB0	5.26	2	2	2	399	44.2328	4.729	0.882694	0.984983	0.968386	0.927942	1.02687	1.20197	0.945354	1.05226	1.11309	0.282474	0.399582
Q9Y2W2	11.7	7	7	10	641	69.9539	8.38232	0.93491	0.934394	0.982223	1.03768	1.07426	1.06204	0.950509	1.05799	1.11308	0.00496063	0.0226692
Q1MX18	1.9	1	1	1	579	63.428	5.51611	0.819874	1.01972	1.00477	0.826724	1.11026	1.22763	0.948122	1.05487	1.11259	0.474088	0.58633
Q96EU6	14.29	3	3	7	259	29.8049	10.1694	0.962744	0.871796	1.03384	1.09975	1.06556	1.02566	0.956127	1.06366	1.11246	0.105321	0.193169
Q96GM8	1.57	1	1	1	510	56.512	7.18115	0.948412	0.935834	0.963691	1.0215	1.09458	1.05168	0.949312	1.05592	1.1123	0.00930722	0.0343169
Q13416	2.6	2	2	2	577	65.9309	6.50732	0.911861	0.990407	0.943476	1.06275	1.02044	1.08211	0.948581	1.0551	1.1123	0.0217925	0.0612339
Q9H9Y6	1.32	2	2	2	1135	128.146	7.82568	0.928449	0.982244	0.938316	1.06766	1.04075	1.05991	0.94967	1.05611	1.11208	0.00440922	0.0211597
Q9HCM4	2.05	2	2	2	733	81.8049	6.58057	0.866269	0.933439	0.979913	0.858382	0.843588	1.38916	0.92654	1.03038	1.11207	0.599706	0.69285
Q8WUA4	0.77	1	1	1	911	100.616	7.31299	0.923554	0.934963	0.994024	1.16814	1.06917	0.934637	0.950847	1.05732	1.11197	0.208647	0.31875
O43683	1.29	1	1	1	1085	122.297	6.46826	0.930754	0.92615	0.989496	1.03265	0.998426	1.13375	0.9488	1.05494	1.11187	0.0798069	0.15831
Q8NEJ9	5.08	2	2	2	315	35.872	9.56885	0.965201	0.918476	0.963426	1.07267	1.0458	1.04692	0.949034	1.05513	1.11179	0.00383886	0.0192494
Q86UK7	5.53	5	5	6	904	98.5752	8.39697	0.941951	0.953913	0.948134	1.05686	1.0349	1.07002	0.947999	1.05392	1.11174	0.000608101	0.00645643
Q9ULX3	6.07	3	3	3	412	46.6458	7.18115	0.949982	0.970234	0.90865	1.05208	0.995227	1.09749	0.942955	1.04827	1.11168	0.0385712	0.0916066
P35268	23.44	3	3	6	128	14.7778	9.18799	0.939977	0.936123	0.973501	1.05149	1.04248	1.0731	0.949867	1.05569	1.11141	0.00210036	0.0136538
Q9UJX3	8.51	5	5	6	599	66.8128	5.64307	0.965671	0.945179	0.929007	1.09156	1.04513	1.0193	0.946619	1.052	1.11132	0.0112017	0.0389346
Q9NVN8	2.75	1	2	2	582	65.5316	8.44092	0.984621	0.895454	0.968172	1.11681	0.969161	1.07917	0.949416	1.05505	1.11126	0.112453	0.201786
P24941	27.52	6	7	11	298	33.908	8.67529	0.926811	0.956921	0.958093	1.09863	1.01238	1.04688	0.947275	1.05263	1.11122	0.017668	0.0526638
P49006	14.36	2	2	6	195	19.5172	4.66553	0.938656	0.98374	0.927071	1.04189	1.05699	1.06725	0.949822	1.05538	1.11113	0.00493519	0.0226372
Q15061	6.35	5	5	9	677	74.8434	5.56689	0.950543	0.973728	0.92951	1.06975	1.05768	1.04345	0.95126	1.05696	1.11111	0.0020646	0.0135557
P46087	20.44	17	17	26	812	89.2471	9.23193	0.944222	0.930842	0.967252	1.0364	1.02435	1.09714	0.947439	1.05263	1.11103	0.0134437	0.0437116
Q9H307	17.02	12	12	16	717	81.579	7.13721	0.925085	0.945056	0.965027	1.05172	1.02122	1.07692	0.945056	1.04995	1.11099	0.00610212	0.0259213
P61024	27.85	2	3	4	79	9.65394	8.93896	1.00018	0.928195	0.960212	1.00846	1.06388	1.13668	0.962862	1.06967	1.11093	0.0661122	0.136757
P49841	7.14	1	2	2	420	46.7149	8.77783	0.921313	0.928195	1.00041	1.05633	1.05622	1.05343	0.949972	1.05533	1.1109	0.0141234	0.0452768
Q5SRI9	1.95	1	1	1	462	53.6371	9.11475	0.914886	0.942738	0.99348	1.07637	1.04673	1.0435	0.950368	1.05553	1.11066	0.0141287	0.0452768
Q9UEW8	6.24	3	4	4	545	59.4365	6.29053	0.944808	0.984584	0.931013	1.04176	1.0872	1.04796	0.953468	1.05897	1.11065	0.00794381	0.0308797
Q9NQT5	7.27	1	1	1	275	29.5534	8.104	0.968063	0.937069	0.945189	1.01723	1.09588	1.05208	0.950107	1.05506	1.11047	0.0129413	0.0425736
Q8IV50	3.26	1	1	1	215	23.449	5.35107	0.899825	0.924683	1.02643	1.02975	1.10342	1.03223	0.950312	1.05513	1.1103	0.0832623	0.162965
Q00341	37.85	50	51	101	1268	141.368	6.87354	0.955699	0.940682	0.94484	1.05882	1.06591	1.02965	0.947074	1.05146	1.11022	0.000950701	0.00844484
Q96HR8	1.42	1	1	1	494	53.6831	4.86865	0.984524	0.976396	0.890365	1.04975	1.02796	1.08769	0.950428	1.05513	1.11016	0.0396451	0.0933459
O60832	26.26	15	15	22	514	57.6378	9.42236	0.957208	0.948441	0.943587	1.03697	1.05845	1.06753	0.949745	1.05432	1.1101	0.0004544	0.00536483
Q9UKY7	71.71	11	11	15	258	27.3184	6.40479	0.968665	0.906428	0.999308	1.04472	1.085	1.06104	0.958134	1.06359	1.11006	0.0238424	0.0650945
Q99081	7.18	3	4	4	682	72.9203	7.02002	0.99961	0.929619	0.901319	1.0182	1.01294	1.11084	0.943516	1.04733	1.11003	0.0740038	0.149129
Q9UNZ5	62.63	11	11	17	99	10.5701	11.5464	0.970566	0.952024	0.931956	1.03529	1.03	1.10296	0.951515	1.05608	1.1099	0.0158347	0.048923
Q9BTL3	11.02	1	1	1	118	14.3727	8.93896	0.927798	0.977101	0.947475	1.02415	1.08459	1.05696	0.950792	1.05523	1.10985	0.00986002	0.0356395
P61221	25.71	15	15	24	599	67.271	8.33838	0.94978	0.962416	0.934778	1.06004	1.05764	1.04165	0.948991	1.05311	1.10971	0.000454277	0.00536483
O95685	2.01	1	1	1	299	32.5384	8.07471	0.968323	0.933214	0.951205	1.05366	1.10294	1.00878	0.950914	1.05513	1.10959	0.0229399	0.0633114
P69905	26.76	3	3	7	142	15.2479	8.67529	0.935189	0.894059	1.01507	0.99815	1.0278	1.12995	0.948105	1.05196	1.10954	0.123865	0.21528
P08754	30.23	3	10	27	354	40.5063	5.69385	0.886067	1.01423	0.937062	1.04385	1.05829	1.04391	0.945787	1.04868	1.10879	0.0519445	0.114013
Q96KR6	3.65	1	1	1	192	20.4112	10.4331	0.912282	0.960343	0.981683	1.09384	1.00956	1.06051	0.951436	1.05463	1.10847	0.0320228	0.0797146
Q6UWH6	3.57	1	1	1	196	22.5228	7.10791	1.00285	0.905559	0.945069	1.12771	0.999192	1.03584	0.95116	1.05425	1.10838	0.0959389	0.179934
Q13608	2.86	1	1	1	980	103.996	6.34131	0.829388	1.03254	0.990221	0.89073	1.09228	1.17814	0.950718	1.05372	1.10834	0.383324	0.501502
Q9NX24	18.95	2	2	3	153	17.1899	8.22119	0.967675	0.953631	0.929709	1.03235	1.05813	1.06929	0.950338	1.05326	1.1083	0.00271699	0.0156788
Q9H061	13.33	3	3	3	195	21.5135	9.26123	0.899429	0.996947	0.96884	1.02837	1.03162	1.1149	0.955072	1.0583	1.10808	0.0634591	0.132616
P32322	24.45	6	6	9	319	33.3396	7.60596	0.910659	0.958503	0.964143	1.05657	1.04306	1.03989	0.944435	1.04651	1.10808	0.00450583	0.0214574
Q9Y2Y0	7.36	1	1	1	163	18.8101	4.34814	0.921284	0.914017	1.01709	1.02038	1.05641	1.08352	0.950796	1.05344	1.10795	0.0536953	0.116618
O15164	2.48	2	2	2	1050	116.757	7.10791	0.983502	0.969686	0.898629	1.03168	1.0491	1.07828	0.950606	1.05302	1.10773	0.025816	0.0688344
P62269	40.79	9	9	27	152	17.7079	10.9897	0.962578	0.938293	0.954889	0.998687	1.02856	1.13598	0.95192	1.05441	1.10767	0.0725304	0.146824
O00468	1.64	4	4	4	2068	217.179	6.39209	0.919829	0.9458	0.958605	0.999317	1.04997	1.07843	0.941411	1.04257	1.10746	0.0172211	0.0518581
Q16576	8.94	2	4	11	425	47.7902	5.04639	0.987334	0.900458	0.937203	1.03303	1.08595	1.00936	0.941665	1.04278	1.10738	0.0404909	0.0949148
Q8IYB3	6.31	6	6	10	904	102.274	11.8394	0.92965	0.971347	0.945208	0.957473	1.0139	1.18007	0.948735	1.05048	1.10724	0.208428	0.318718
Q6ZQQ6	0.52	1	2	2	2873	332.975	7.28369	0.739665	1.09088	1.03947	1.53185	0.82623	0.819649	0.956672	1.05924	1.10722	0.713807	0.787244
P15291	2.01	1	1	1	398	43.8923	8.646	0.99461	0.891897	0.96836	1.07517	1.07817	1.00759	0.951622	1.05364	1.10721	0.0568718	0.122015
Q9H1K0	2.3	2	2	2	784	88.8145	5.50342	0.864215	0.858446	1.11572	1.08436	1.01625	1.04194	0.946126	1.04752	1.10716	0.309117	0.427514
P55263	27.07	11	11	34	362	40.5197	6.69775	0.976131	0.943854	0.947817	1.05393	1.06486	1.05626	0.955934	1.05835	1.10714	0.000663662	0.006765
Q9BRS8	3.46	2	2	3	491	54.7028	8.25049	0.991367	0.931521	0.926697	1.0401	1.08102	1.0337	0.949862	1.05161	1.10712	0.016348	0.0501207
O95477	0.66	2	2	2	2261	254.139	6.85889	0.864936	1.09116	0.88975	1.15143	0.835954	1.16328	0.948615	1.05022	1.10711	0.474695	0.586907
O15254	1.29	1	1	1	700	77.5798	7.25439	1.00979	0.951485	0.893937	1.02349	1.08434	1.0531	0.951736	1.05364	1.10708	0.0542292	0.117641
P11362	3.41	2	2	4	822	91.8089	6.21436	0.908895	1.00734	0.925391	0.993883	1.0269	1.12462	0.94721	1.04846	1.1069	0.111134	0.200063
P35250	2.54	1	1	1	354	39.1321	6.44287	0.952579	0.938186	0.965246	1.01887	1.10949	1.03219	0.952004	1.05352	1.10663	0.0257399	0.06873
Q8WUJ0	5.83	1	1	1	223	25.4758	6.29053	0.937376	0.959506	0.960057	1.03905	1.08639	1.03579	0.952313	1.05374	1.10651	0.0048592	0.0223772
Q6P158	2.02	3	3	7	1386	155.507	7.7085	0.9377	0.983683	0.999385	0.886722	1.26485	1.08021	0.97359	1.07726	1.10648	0.40212	0.519603
P42677	39.29	2	4	13	84	9.45484	9.45166	0.934876	0.979528	0.9427	1.0631	1.0515	1.04635	0.952368	1.05365	1.10635	0.00228536	0.0142319
O60671	5.67	1	1	1	282	31.8066	4.83057	0.979949	0.883153	0.99227	1.07102	1.05448	1.03306	0.951791	1.05285	1.10618	0.0492646	0.110209
Q86UU1	13.65	17	17	20	1377	151.068	8.63135	0.951703	0.943433	0.945547	1.04891	1.04439	1.04891	0.946895	1.0474	1.10614	4.14995e-06	0.000914495
O00567	26.6	16	16	24	594	66.0087	9.18799	0.943046	0.96588	0.947266	1.03959	1.0353	1.08441	0.952064	1.0531	1.10612	0.00419511	0.020395
Q9GZU8	23.23	7	7	10	254	28.8945	5.45264	0.95887	0.932184	0.955758	1.02527	1.08742	1.03589	0.948937	1.04953	1.106	0.00865302	0.0327035
Q9BYB4	5.2	2	2	2	327	35.5951	7.97217	0.892526	1.03051	0.932571	0.967601	1.02415	1.16564	0.951869	1.05246	1.10568	0.233564	0.346347
P40429	52.22	14	14	33	203	23.5624	10.9312	0.96262	0.954558	0.948585	1.03724	1.0512	1.08014	0.955254	1.05619	1.10567	0.00160348	0.0117167
P19338	44.93	52	52	117	710	76.5684	4.70361	0.952204	0.949244	0.94353	1.01212	1.0621	1.07108	0.948326	1.04844	1.10556	0.0056679	0.0248515
Q92879	11.32	3	5	10	486	52.0299	8.45557	0.968923	0.935562	0.946874	1.04948	1.04599	1.05677	0.950453	1.05075	1.10552	0.000622323	0.00652683
Q9H0S4	12.09	5	5	5	455	50.6147	9.1001	0.950948	0.943824	0.947636	1.01722	1.0759	1.04916	0.947469	1.04743	1.1055	0.00425851	0.0206314
Q9Y6X9	2.42	3	3	4	1032	117.75	8.38232	0.963404	0.920635	0.951094	1.00409	1.09837	1.03115	0.945044	1.04454	1.10528	0.0318886	0.0794517
Q9BRT6	10.08	1	2	3	129	15.2154	10.3745	0.945782	0.958983	0.951768	1.0213	1.02932	1.10657	0.952178	1.0524	1.10525	0.021759	0.0612012
P39019	62.76	11	11	36	145	16.0505	10.3159	0.977283	0.930271	0.934513	1.01698	1.08099	1.04292	0.947356	1.04696	1.10514	0.0140444	0.0450872
P02786	28.55	21	21	39	760	84.8179	6.60986	0.955402	0.948905	0.943337	1.04656	1.05704	1.04285	0.949215	1.04882	1.10493	5.44914e-05	0.00192651
P26639	21.99	17	17	36	723	83.3819	6.66846	0.953675	0.953233	0.946464	1.06995	1.04245	1.03945	0.951124	1.05062	1.1046	0.000568986	0.00619562
Q8ND56	6.7	3	3	3	463	50.4991	9.5249	0.907399	0.953471	0.970882	0.995924	1.06508	1.06563	0.943917	1.04221	1.10413	0.0303039	0.0765616
Q14690	9.3	18	18	30	1871	208.57	8.86572	0.962237	0.937396	0.95154	1.0497	1.05732	1.04096	0.950391	1.04933	1.1041	0.000327053	0.00441285
Q9NT62	1.91	1	1	1	314	35.8415	4.7417	0.95304	0.950651	0.956737	1.07168	1.0584	1.02796	0.953476	1.05268	1.10404	0.00161177	0.0117384
P15880	39.25	12	12	45	293	31.3046	10.2427	0.943135	0.979375	0.939136	1.02873	1.04343	1.08688	0.953882	1.05301	1.10393	0.0101834	0.0363246
Q07020	30.85	5	5	19	188	21.6211	11.7222	0.926591	0.997604	0.935288	1.0066	1.04708	1.10296	0.953161	1.05221	1.10392	0.0504302	0.111787
O14602	33.33	6	7	12	144	16.4323	5.23682	0.942135	0.958296	0.995935	1.01808	1.08228	1.0969	0.965455	1.06575	1.10389	0.0258008	0.0688269
Q9UBV7	2.45	1	1	1	327	37.382	8.98291	0.93915	0.998261	0.92081	0.985221	1.01085	1.15892	0.95274	1.05167	1.10383	0.168708	0.270727
Q9C004	6.35	2	2	3	299	32.5197	7.88428	0.940263	0.966087	0.957758	1.09658	0.98894	1.07553	0.954702	1.05368	1.10368	0.0428996	0.0992698
P57678	3.97	4	5	5	1058	119.96	6.03662	0.968097	0.938786	0.98638	1.05585	1.07601	1.06136	0.964421	1.06441	1.10368	0.00270506	0.0156423
P27448	11.82	9	9	10	753	84.3761	9.56885	0.963695	0.925861	0.944526	1.06293	1.03218	1.03233	0.944694	1.04248	1.10351	0.00283118	0.0161211
Q99808	6.58	2	2	2	456	50.1864	8.29443	0.950524	0.964168	0.946444	1.10248	1.02616	1.02838	0.953712	1.05234	1.10342	0.0183639	0.0541324
P32780	2.74	1	1	1	548	61.9926	8.66064	0.93768	0.961733	0.962012	1.07968	1.03746	1.04018	0.953808	1.05244	1.10341	0.0033932	0.0179323
P18085	50.56	3	8	20	180	20.4977	7.13721	0.92962	0.979445	0.955425	1.06075	1.05844	1.04123	0.95483	1.05347	1.10331	0.00323759	0.0175074
O94925	14.8	8	8	17	669	73.4139	7.76709	0.960505	0.948667	0.952641	1.06828	1.04981	1.0393	0.953938	1.05246	1.10328	0.00042273	0.00509843
Q92610	0.79	1	1	1	1267	137.441	7.84033	1.02943	0.96465	0.868953	1.14557	1.01172	1.00136	0.954343	1.05288	1.10325	0.20859	0.31875
P22087	30.84	9	9	24	321	33.7634	10.1841	0.970852	0.948164	0.954181	1.04372	1.05796	1.06741	0.957732	1.05637	1.10299	0.000519891	0.00585506
Q29RF7	6.88	10	11	13	1337	150.734	7.91357	0.950669	0.961909	0.947653	1.04375	1.03902	1.07194	0.95341	1.05157	1.10296	0.000918907	0.00833605
Q9P258	23.95	10	10	17	522	56.0492	8.77783	0.921307	0.977647	0.952739	1.0716	1.03836	1.03522	0.950565	1.04839	1.10291	0.00813546	0.031312
P33316	19.84	5	5	10	252	26.5466	9.36377	0.922596	0.92359	0.996815	1.03982	1.05605	1.03945	0.947667	1.04511	1.10282	0.0179921	0.0533177
P00734	2.41	2	2	2	622	69.9921	5.89697	0.893543	0.928681	1.03658	1.01221	1.07326	1.06706	0.952934	1.05084	1.10274	0.106726	0.194803
Q96CG8	14.81	4	4	6	243	26.2071	7.98682	0.93532	1.01984	0.913545	1.01543	1.08357	1.06424	0.956236	1.05441	1.10267	0.0621403	0.130593
Q9Y4K0	13.31	8	9	11	774	86.6683	6.37939	0.962285	0.963186	0.956268	1.04382	1.06102	1.0727	0.96058	1.05918	1.10265	0.000340103	0.00447946
Q08AD1	2.28	4	4	5	1489	167.984	6.80029	0.980548	0.978952	0.914541	1.08392	1.05212	1.03225	0.958014	1.05609	1.10238	0.0206649	0.0590758
P18077	41.82	6	6	41	110	12.5298	11.063	0.940924	0.96731	0.944185	1.01377	1.05817	1.07224	0.950806	1.04806	1.10228	0.00753161	0.0297115
Q9BXB4	0.8	1	1	1	747	83.5906	7.06396	1.00706	0.93146	0.924723	1.118	1.01925	1.01782	0.954415	1.05169	1.10192	0.083376	0.163074
Q96FX7	4.5	1	1	1	289	31.3619	7.35693	0.969404	0.951165	0.941072	1.02496	1.03624	1.09139	0.95388	1.05086	1.10167	0.0118591	0.0403289
Q86XJ1	0.86	1	1	1	694	75.1671	9.62744	0.912086	0.988155	0.964153	1.04919	1.05306	1.0526	0.954798	1.05162	1.1014	0.0125857	0.0418973
Q96SU4	5.43	3	3	3	736	83.1324	6.17627	0.974103	0.938721	0.954339	1.04065	1.10493	1.0122	0.955721	1.05259	1.10136	0.0296788	0.0755288
Q7Z589	1.29	2	2	2	1322	141.381	9.33447	0.978331	0.936551	0.948055	1.07811	1.02898	1.04601	0.954312	1.05103	1.10135	0.00708638	0.0286222
O95429	5.25	2	2	2	457	49.5634	5.12256	0.917797	0.970317	0.959291	0.950245	1.1191	1.06654	0.949135	1.04529	1.10131	0.140325	0.236101
Q15003	9.58	7	7	10	741	82.5113	5.05908	0.952729	0.956949	0.922725	1.0549	1.03038	1.03358	0.944134	1.03962	1.10113	0.00196001	0.0131525
P83881	50	2	8	23	106	12.4328	10.5796	0.97538	0.940196	0.947295	1.0695	1.04423	1.03862	0.95429	1.05078	1.10112	0.00254067	0.0151464
Q658Y4	2.03	2	2	2	838	93.8497	6.39209	0.969355	0.957257	0.936826	1.02249	1.07951	1.05086	0.954479	1.05095	1.10107	0.00709445	0.0286341
O00425	38.17	18	23	50	579	63.6656	8.86572	0.95477	0.955205	0.944463	1.05269	1.05607	1.03415	0.951479	1.04764	1.10106	0.000232389	0.00365668
Q86Y07	3.94	2	2	2	508	58.1038	8.83643	0.90861	0.996834	0.960159	1.12259	1.02459	1.00686	0.955201	1.05135	1.10066	0.09502	0.178835
Q9BQP7	4.07	1	1	1	344	39.396	7.6792	0.961691	0.960693	0.943366	1.13458	0.977187	1.0419	0.95525	1.05122	1.10047	0.105589	0.193384
Q9Y314	27.24	6	6	6	301	33.151	8.82178	0.902574	0.997583	0.959862	1.00433	1.09233	1.05026	0.95334	1.04898	1.10032	0.0634311	0.132607
P51805	0.43	1	1	1	1871	207.57	7.31299	0.972777	0.934383	0.960483	1.0216	1.23371	0.899798	0.955881	1.0517	1.10025	0.384484	0.502461
Q5T9L3	9.8	7	7	15	541	62.2117	7.35693	0.955121	0.945739	0.958634	1.07648	1.04432	1.02533	0.953165	1.04871	1.10024	0.00344794	0.0180021
P54105	5.49	1	1	2	237	26.1989	4.10693	0.900692	0.981542	0.980981	1.0037	1.0295	1.11698	0.954405	1.05006	1.10023	0.0929976	0.176362
Q9Y2X0	1.71	2	2	2	877	96.7306	7.37158	0.973554	0.949271	0.905324	0.930729	0.949429	1.23132	0.942716	1.03716	1.10018	0.395241	0.513088
Q13151	31.8	7	9	24	305	30.8218	9.29053	0.949826	0.963295	0.947901	1.05048	1.05928	1.0373	0.953674	1.04902	1.09998	0.000285939	0.00409484
Q86V81	26.46	7	7	13	257	26.8716	11.1509	0.943523	0.962634	0.956238	1.04007	1.0621	1.04589	0.954132	1.04935	1.0998	0.000388739	0.0048135
Q9H7D0	2.25	5	5	5	1870	215.172	7.95752	0.964941	0.943338	0.940244	1.01248	1.02616	1.0941	0.949508	1.04425	1.09978	0.0230146	0.0634549
Q6P5R6	25.41	3	3	6	122	14.5976	9.37842	0.937881	0.96002	0.953858	1.03034	1.04927	1.05653	0.950586	1.04538	1.09972	0.000751997	0.00739002
Q9H098	25.19	3	4	5	131	15.5483	8.29443	0.979839	0.907459	0.948087	0.981503	1.03459	1.10166	0.945128	1.03925	1.09959	0.0812265	0.159961
P62249	41.1	9	9	26	146	16.435	10.2134	0.929832	0.996741	0.924131	0.998843	1.06963	1.06597	0.950235	1.04482	1.09953	0.0446747	0.102025
Q9Y2L1	5.43	5	5	6	958	108.934	7.13721	0.934763	0.969003	0.969356	1.05081	1.0346	1.07355	0.957707	1.05298	1.09948	0.00408503	0.020118
Q6DKI1	9.02	3	3	4	255	29.6506	10.521	0.983901	0.952521	0.909721	1.03579	1.08551	1.00798	0.948714	1.04309	1.09948	0.039146	0.0926173
P62328	77.27	5	8	29	44	5.04952	5.05908	0.949551	1.04464	0.856804	0.809466	1.16943	1.15487	0.950331	1.04459	1.09919	0.507117	0.615549
P04920	0.97	1	1	1	1241	136.923	6.29053	0.915094	0.98856	0.96388	1.01435	1.10205	1.03546	0.955845	1.05062	1.09915	0.0499462	0.111169
Q9Y376	20.82	8	8	13	341	39.8437	6.88818	0.955104	0.941753	0.936836	1.04728	1.04387	1.0232	0.944564	1.03812	1.09904	0.000547832	0.00603588
Q9NXV6	30.52	14	14	19	580	61.0879	9.01221	0.962539	0.952276	0.96265	1.07783	1.03396	1.05041	0.959155	1.05407	1.09895	0.00201067	0.0133869
Q9BTE6	7.77	3	4	4	412	45.4513	6.41748	0.961507	0.947725	0.912568	1.05655	1.02814	1.01528	0.9406	1.03332	1.09858	0.0081578	0.0313174
O43166	3.1	5	5	5	1804	199.904	8.19189	0.984666	0.951268	0.929674	1.0601	1.04314	1.04466	0.955202	1.0493	1.09851	0.00508429	0.0230714
Q15021	7.28	10	10	12	1401	157.082	6.60986	0.955483	0.974854	0.941901	1.05953	1.03924	1.05594	0.957413	1.05157	1.09835	0.00118193	0.00965244
Q9Y217	5.64	3	3	4	621	71.9222	7.66455	0.877614	1.01295	1.00468	1.01371	1.00738	1.15872	0.965079	1.05994	1.09829	0.224245	0.336367
Q6PH81	4.55	1	1	1	154	17.7884	10.0669	0.812273	1.01802	1.0406	1.06909	1.06544	1.01821	0.956967	1.05091	1.09817	0.275655	0.392607
Q9UQ80	37.56	14	14	34	394	43.7592	6.55127	0.966471	0.946882	0.943808	1.04885	1.04803	1.04048	0.952387	1.04579	1.09807	0.000249363	0.00376471
O95684	2.51	1	1	1	399	43.0389	4.80518	0.947737	0.947816	0.970557	0.941991	1.12317	1.08164	0.95537	1.04894	1.09794	0.166049	0.267846
Q7Z434	13.7	4	4	7	540	56.4931	5.51611	0.822132	0.895783	1.05993	0.984412	1.04674	1.01857	0.925948	1.01657	1.09787	0.27976	0.396735
P02788	2.54	3	3	9	710	78.1319	8.11865	0.691554	0.935778	1.19793	0.944828	1.0372	1.11973	0.941755	1.03392	1.09786	0.583385	0.680048
O60507	4.32	1	1	1	370	42.161	9.08545	0.996763	0.939079	0.932261	1.03437	1.09027	1.02405	0.956034	1.04956	1.09783	0.0321693	0.0799011
O95182	34.51	4	4	5	113	12.5436	10.1841	0.890587	0.850521	1.17445	1.07456	1.07592	1.05018	0.971853	1.06689	1.09779	0.405493	0.522631
P40692	0.93	1	1	1	756	84.548	5.71924	0.968043	0.98465	0.916154	1.06253	1.02027	1.06651	0.956282	1.04977	1.09776	0.0211541	0.0600137
O94776	24.85	14	17	27	668	74.9757	9.65674	0.949157	0.967109	0.951398	1.04371	1.03224	1.07192	0.955888	1.04929	1.09771	0.00203022	0.0134416
Q9UJV9	4.18	2	2	2	622	69.793	6.84424	0.94183	0.928391	0.997162	1.0591	1.07789	1.01033	0.955794	1.04911	1.09763	0.03277	0.0809777
Q96D15	27.74	6	6	10	328	37.47	4.89404	0.964389	0.975264	0.9341	1.05032	1.02309	1.08049	0.957918	1.0513	1.09749	0.0106462	0.0373478
P26373	43.6	11	12	41	211	24.2465	11.6489	0.967327	0.959082	0.935789	1.0146	1.04018	1.08636	0.954066	1.04705	1.09746	0.0156214	0.0484783
O75400	7.31	7	7	11	957	108.737	7.56201	0.960479	0.935113	0.971523	1.00264	1.05194	1.09143	0.955705	1.04867	1.09727	0.0288923	0.0741692
Q9Y2Z4	5.87	2	2	2	477	53.1657	8.98291	0.960378	0.955197	0.95095	1.04996	1.07373	1.02156	0.955508	1.04842	1.09723	0.00373921	0.0189136
Q14692	2.81	4	4	4	1282	145.716	6.44287	0.973067	0.96208	0.932009	1.03273	1.04822	1.06491	0.955719	1.04862	1.0972	0.00380022	0.0190911
P18858	7.18	6	6	7	919	101.673	5.61768	0.96074	0.978494	0.927431	1.07801	1.01152	1.05551	0.955555	1.04835	1.09711	0.0195713	0.056822
Q7L014	21.24	24	24	30	1031	117.29	9.29053	0.967491	0.941831	0.952984	1.01495	1.0284	1.0968	0.954102	1.04672	1.09707	0.0247394	0.066825
Q96JM7	1.15	1	1	1	780	88.2802	6.45557	0.977871	0.927945	0.964534	1.04347	1.134	0.971195	0.956783	1.04955	1.09696	0.133622	0.227682
Q9NWT1	3.83	2	2	2	392	43.9359	8.90967	0.975353	0.937864	0.952807	1.10408	1.01528	1.02444	0.955341	1.04793	1.09692	0.0375481	0.089903
Q8N9N7	3.35	1	1	1	239	26.7373	8.42627	0.936421	1.01514	0.920181	1.04929	1.06437	1.03608	0.957248	1.04991	1.0968	0.0382535	0.0911125
Q13428	27.55	44	44	70	1488	152.015	9.0415	0.974062	0.921043	0.9653	1.03823	1.04497	1.05399	0.953468	1.04573	1.09676	0.00562885	0.0247581
Q86UV5	2.61	3	3	3	1035	118.956	6.04932	0.968738	0.932917	0.962471	1.06965	1.04135	1.03008	0.954708	1.04702	1.09669	0.00462467	0.0217453
Q9BUB7	3.46	1	1	1	260	28.9509	8.90967	0.976466	0.916376	0.977121	1.07896	1.06055	1.00765	0.956654	1.04905	1.09658	0.0346383	0.0845303
Q49AR2	2.71	1	1	1	442	49.9355	4.77979	0.937337	0.943559	0.990563	1.09687	1.05484	0.996735	0.957153	1.04948	1.09646	0.0512309	0.112934
P63261	64	8	19	431	375	41.7658	5.47803	0.947247	0.959049	0.960199	1.03592	1.05844	1.04852	0.955498	1.04763	1.09642	0.000282323	0.00406457
Q9NV31	4.35	1	1	1	184	21.8366	9.49561	0.936622	0.966619	0.968351	1.08095	1.04387	1.02328	0.957197	1.04937	1.09629	0.00957033	0.0348955
Q14684	7.65	6	6	9	758	84.3752	9.75928	0.9401	0.970622	0.95936	1.05466	1.0413	1.04925	0.956694	1.04841	1.09586	0.000703336	0.00704365
Q13895	12.59	4	4	4	437	49.57	8.11865	0.890557	0.975038	0.972509	1.01427	1.03098	1.06467	0.946035	1.03664	1.09577	0.0450087	0.102536
P16402	49.32	10	20	81	221	22.3363	11.019	1.00614	0.953452	0.919663	1.05475	1.04129	1.05888	0.959751	1.05164	1.09574	0.0233063	0.0640172
P62888	63.48	7	8	25	115	12.7757	9.62744	0.956858	0.985237	0.946923	1.02027	1.08458	1.0607	0.963006	1.05518	1.09572	0.0138106	0.0445417
P35251	4.18	6	6	8	1148	128.175	9.36377	0.938906	0.955018	0.965976	1.04278	1.03116	1.05933	0.9533	1.04443	1.09559	0.00130143	0.010196
Q9HCN4	2.94	1	1	1	374	41.7137	4.91943	0.981439	0.964254	0.926041	1.04025	1.06375	1.04183	0.957244	1.04861	1.09545	0.00716157	0.028793
P62851	36	6	6	13	125	13.7337	10.1108	0.946554	0.972839	0.950827	1.05168	1.02504	1.06744	0.95674	1.04805	1.09544	0.00351527	0.0181817
P54886	18.62	13	13	28	795	87.2475	7.12256	0.964238	0.947791	0.959849	1.05639	1.04745	1.0419	0.957293	1.04858	1.09536	0.000147308	0.00284848
O00629	16.51	4	8	14	521	57.8506	4.95752	0.941239	0.969742	0.943911	1.01277	1.0243	1.08997	0.95163	1.04235	1.09533	0.0242494	0.0658242
Q7Z3G6	0.95	1	1	1	844	95.5534	7.35693	0.933033	0.972712	0.965939	1.00959	1.06771	1.06746	0.957228	1.04826	1.09509	0.0164405	0.0503214
O75223	12.23	2	2	3	188	20.9943	5.13525	0.983075	0.956174	0.941898	1.07203	1.04342	1.03951	0.960382	1.05165	1.09504	0.00449637	0.0214307
Q6EEV6	23.16	1	2	5	95	10.6784	7.18115	0.920303	0.938989	1.01182	1.04487	1.03093	1.06815	0.957037	1.04798	1.09503	0.038549	0.0915928
O43175	23.26	12	12	25	533	56.6144	6.7124	0.959915	0.967028	0.950548	1.03644	1.07244	1.04176	0.959164	1.05021	1.09493	0.00171898	0.0122321
Q15072	3.08	1	1	1	292	33.2862	8.88037	0.985819	0.900461	0.986238	1.11592	1.0381	0.991031	0.957506	1.04835	1.09487	0.121002	0.212286
Q9GZZ1	30.77	6	6	11	169	19.386	8.80713	0.943134	0.975669	0.99242	1.09808	1.03587	1.05325	0.970408	1.0624	1.0948	0.0173555	0.0520946
Q9BZ95	0.97	1	2	3	1437	161.509	8.20654	0.995735	0.956317	0.920443	1.07697	1.05683	1.01039	0.957498	1.04806	1.09458	0.0367234	0.0884592
O15027	4.24	11	11	12	2357	251.738	5.79541	0.980865	0.916375	0.985644	1.04634	1.09638	1.01255	0.960961	1.05176	1.09448	0.0514886	0.113344
Q86VM9	6.4	6	6	11	953	106.316	8.32373	0.957488	0.967593	0.962235	1.05103	1.03853	1.07026	0.962439	1.05327	1.09438	0.000718414	0.00715658
P51617	0.98	1	1	1	712	76.4886	6.62451	0.972523	0.921574	0.976721	0.992333	1.07737	1.07195	0.956939	1.04722	1.09434	0.0508342	0.112326
P62280	55.7	11	11	36	158	18.419	10.3013	0.938332	0.948931	0.977772	1.02132	1.05268	1.06121	0.955012	1.04507	1.0943	0.00598154	0.0256597
E9PRG8	17.07	2	2	3	123	14.2251	11.5317	0.988083	0.9328	0.949479	1.0466	1.01537	1.07907	0.956788	1.04701	1.0943	0.021493	0.0606976
Q15022	4.19	2	2	2	739	83.0026	8.80713	1.01256	0.917098	0.937593	1.06468	1.08517	0.987487	0.95575	1.04578	1.0942	0.0961533	0.180179
O75648	1.66	1	1	1	421	47.7142	8.03076	0.955728	0.972315	0.944024	1.03616	0.994679	1.11163	0.957356	1.04749	1.09415	0.0626127	0.131437
Q96PK6	28.25	17	17	39	669	69.4489	9.67139	0.930623	0.957429	0.98669	1.03213	1.04948	1.06366	0.958247	1.04842	1.09411	0.00832058	0.0317484
Q5H9F3	0.41	1	1	1	1711	182.412	7.23975	1.03358	0.926486	0.908195	0.968678	0.965926	1.20251	0.956088	1.04571	1.09373	0.364213	0.482679
Q9BZE9	3.07	1	1	1	553	60.1458	6.63916	0.940019	0.963854	0.963243	0.917069	0.932576	1.28621	0.955706	1.04529	1.09373	0.499537	0.608995
P35579	54.64	102	126	507	1960	226.392	5.60498	0.961536	0.960341	0.941974	1.02806	1.05131	1.05252	0.954617	1.04396	1.09359	0.000926097	0.00837084
O95801	2.58	1	1	1	387	44.6503	5.60498	0.944117	0.97695	0.955034	1.0985	1.03694	1.00968	0.958701	1.04837	1.09354	0.0327767	0.0809777
P02749	5.22	2	2	3	345	38.2727	7.97217	0.728981	0.873387	1.24882	1.00207	1.04472	1.07103	0.950397	1.03928	1.09352	0.599825	0.69285
O14654	1.11	1	1	1	1257	133.685	8.44092	0.90986	0.934037	1.03056	1.05411	1.06732	1.02139	0.958152	1.04761	1.09336	0.0852265	0.16569
Q9C0C4	0.84	1	1	1	833	92.5639	7.28369	0.908927	0.972941	0.991301	1.053	0.963589	1.1247	0.957723	1.0471	1.09332	0.166209	0.268026
P02768	10.51	8	8	31	609	69.3215	6.27783	0.713089	0.890691	1.26303	0.934993	1.03771	1.16147	0.955605	1.04473	1.09326	0.63694	0.726853
Q8TCG1	14.59	13	15	17	905	102.121	6.22705	0.958865	0.96164	0.95148	1.07624	1.02538	1.03819	0.957328	1.0466	1.09325	0.00458391	0.0216631
Q92747	29.46	11	11	22	370	41.5427	8.17725	0.969457	0.960568	0.944406	1.04404	1.06295	1.03538	0.958144	1.04746	1.09321	0.00123291	0.00996228
P06400	3.13	3	3	3	928	106.092	7.94287	0.926813	0.970397	0.956086	1.0416	1.03878	1.03871	0.951099	1.0397	1.09315	0.00232779	0.0144478
O60765	3.47	1	3	4	605	69.1928	9.56885	1.00104	0.933003	0.940638	1.11307	1.00466	1.02447	0.958227	1.0474	1.09306	0.0878602	0.169295
P29323	8.34	8	9	11	1055	117.417	6.55127	0.937925	0.97272	0.967412	1.06018	1.04365	1.04201	0.959352	1.04861	1.09304	0.00190234	0.0129433
Q15648	3.54	5	5	8	1581	168.373	8.73389	0.944478	1.07933	0.942866	1.03323	1.06605	1.14311	0.988891	1.0808	1.09294	0.174451	0.277986
Q8TBB5	5.77	3	3	4	520	57.8554	5.71924	0.957835	0.958118	0.945126	1.05566	1.04615	1.02499	0.953693	1.04227	1.09288	0.000905702	0.00831868
Q13310	27.95	13	18	34	644	70.7381	9.26123	0.956081	0.957355	0.956907	1.03611	1.06454	1.03621	0.956781	1.04562	1.09285	0.000718733	0.00715658
O95373	13.1	14	14	25	1038	119.44	4.81787	0.954048	0.967661	0.944658	1.04018	1.05201	1.04013	0.955455	1.04411	1.09278	0.000334806	0.00446355
O00400	2.37	1	1	1	549	60.8698	7.32764	0.977839	0.9232	0.973874	1.05743	1.06426	1.01977	0.958304	1.04715	1.09272	0.0165328	0.0504934
Q9UNW9	1.63	1	1	3	492	48.9786	8.1626	0.97438	0.975218	0.894465	1.06121	1.00458	1.04152	0.948021	1.03577	1.09256	0.0495611	0.110593
Q9ULV3	0.78	1	1	1	898	99.9828	6.11279	0.962306	0.951549	0.961576	1.05413	1.03548	1.05151	0.958477	1.04704	1.0924	0.000198712	0.00329378
Q96MG7	3.29	1	1	1	304	34.2868	9.27588	0.949565	0.985678	0.940276	1.0569	0.986972	1.09708	0.958506	1.04699	1.09231	0.0649258	0.135075
Q9P1T7	3.66	1	1	1	246	25.7706	5.2749	0.990446	0.922972	0.961777	1.03814	1.06549	1.03624	0.958398	1.04663	1.09206	0.0153113	0.0479293
Q9P1Y6	1.15	1	2	3	1649	178.557	8.95361	0.980717	0.906744	0.987606	1.0453	1.05855	1.03537	0.958356	1.04641	1.09188	0.0301325	0.0763702
P20290	39.32	6	7	13	206	22.1544	9.37842	0.965979	0.933359	0.952028	1.0678	1.05574	0.989591	0.950455	1.03771	1.0918	0.0286918	0.0737902
Q16667	4.25	1	1	1	212	23.7898	6.40479	0.980466	0.902933	0.993041	1.09862	1.03912	1.00254	0.958813	1.04676	1.09173	0.0911997	0.174049
O43660	10.89	6	6	9	514	57.1581	9.17334	0.942904	0.954612	0.985378	1.07992	1.048	1.01937	0.960965	1.0491	1.09171	0.0150786	0.0474195
Q9Y4L1	24.12	27	27	53	999	111.266	5.22412	0.958471	0.963733	0.938234	1.02061	1.07225	1.02986	0.95348	1.04091	1.0917	0.00781158	0.0305079
Q9UBT6	1.03	1	1	1	870	98.7459	8.1333	0.886719	0.962284	1.02708	1.05854	0.993741	1.08748	0.958695	1.04659	1.09168	0.148079	0.24545
P37275	1.51	2	2	5	1124	123.997	4.94482	1.0241	0.890508	0.975864	1.04736	1.05184	1.05565	0.963489	1.05162	1.09147	0.0874362	0.168653
Q9NVD7	20.97	7	8	15	372	42.2174	5.94775	0.956682	0.946561	0.953841	1.03826	1.06053	1.01933	0.952361	1.03937	1.09136	0.00209537	0.0136538
P18621	51.09	9	10	40	184	21.3833	10.1694	0.961597	0.947149	0.960141	1.00483	1.05113	1.07489	0.956296	1.04362	1.09131	0.0143461	0.0458189
P07199	4.67	3	3	3	599	65.1316	4.55127	0.962537	0.970572	0.950006	1.07226	1.02956	1.04452	0.961038	1.04878	1.0913	0.00319364	0.017352
Q15326	2.49	2	2	2	602	70.9171	8.52881	0.947012	0.94514	0.983124	1.04279	1.06053	1.03432	0.958425	1.04588	1.09125	0.00388089	0.0193775
Q7L4I2	6.45	3	3	3	434	50.5293	11.3267	0.966149	0.921977	0.97706	1.01887	0.99899	1.10877	0.955062	1.04221	1.09125	0.0820851	0.16119
P56182	4.99	2	2	2	461	52.8066	9.33447	0.963115	0.932916	0.978238	1.07127	0.994079	1.07089	0.95809	1.04541	1.09114	0.039179	0.0926562
Q9NSK0	7.92	1	5	6	619	68.5976	6.17627	0.964564	0.970168	0.943964	1.0951	1.02034	1.0256	0.959565	1.04701	1.09113	0.0261401	0.0694666
P62899	40.8	6	6	17	125	14.4539	10.5356	0.949025	0.952796	0.965426	1.03952	1.03918	1.04978	0.955749	1.04283	1.09111	0.000136022	0.00279831
Q9UKD1	1.51	1	1	1	530	56.3858	5.60498	0.941655	0.973148	0.962632	1.02612	1.05026	1.06301	0.959145	1.04646	1.09104	0.00358055	0.0183473
P17844	33.55	17	22	40	614	69.1047	8.92432	0.953082	0.960505	0.96515	1.05481	1.05454	1.03131	0.959579	1.04689	1.09098	0.00051696	0.00584563
O15294	6.69	5	5	5	1046	116.85	6.69775	0.939382	0.968762	0.949592	1.03169	1.02329	1.06228	0.952579	1.03909	1.09082	0.00411314	0.020118
Q8IWB9	3.28	3	3	3	1127	125.224	6.01123	0.963363	1.00204	0.912414	0.98788	1.07137	1.07986	0.959271	1.04637	1.0908	0.0902864	0.172838
P30530	4.47	4	4	4	894	98.274	5.38916	0.934452	0.990843	0.950956	1.03143	1.05383	1.0518	0.95875	1.04569	1.09068	0.00880255	0.0330895
Q9Y2U8	5.71	4	4	7	911	99.9351	7.54736	0.957371	0.952499	0.958839	1.03845	1.05697	1.03309	0.956236	1.04283	1.09056	0.000318542	0.00435551
O95347	20.05	26	26	39	1197	135.572	8.42627	0.970122	0.952808	0.951761	1.06034	1.04832	1.02616	0.95823	1.04494	1.09049	0.0017386	0.0123239
P67936	68.55	9	25	104	248	28.5045	4.69092	0.98864	0.94041	0.935724	0.997644	1.06679	1.05922	0.954925	1.04122	1.09037	0.0355618	0.0862562
O00116	7.75	4	4	6	658	72.8658	7.34229	0.997394	0.942077	0.958763	1.08235	1.03972	1.0378	0.966078	1.05329	1.09028	0.0163782	0.0501859
Q05519	9.92	4	4	7	484	53.5102	10.521	0.960193	0.94461	0.988143	1.00948	1.02128	1.12311	0.964315	1.05129	1.0902	0.0853855	0.165795
Q92615	5.56	5	5	5	738	80.5026	6.91748	0.941667	0.952904	0.979659	1.00448	1.07864	1.05027	0.958077	1.04446	1.09017	0.0239001	0.0651884
P00374	20.32	4	4	6	187	21.439	7.41553	0.93427	0.979868	0.956608	1.0553	1.04874	1.02553	0.956915	1.04319	1.09016	0.00567596	0.0248674
P53985	10.6	4	4	8	500	53.9089	8.66064	0.958704	0.987348	0.955835	1.08044	1.05178	1.03124	0.967296	1.05449	1.09014	0.00752023	0.0296877
P61247	66.29	20	20	72	264	29.9257	9.72998	0.953725	0.961625	0.951104	1.02605	1.05043	1.04807	0.955485	1.04152	1.09004	0.000508542	0.00578557
Q15691	36.94	8	10	18	268	29.9802	5.13525	0.985597	0.93874	0.951321	1.03392	1.07707	1.02353	0.958553	1.04484	1.09002	0.0160931	0.0495023
Q14746	4.34	3	3	3	738	83.1553	6.62451	0.934532	0.898681	1.02448	1.07792	1.02524	1.01176	0.952564	1.03831	1.09001	0.113918	0.203657
O75410	4.97	4	4	5	805	87.7402	4.88135	0.954144	0.983517	0.956233	1.04198	1.02619	1.08599	0.964631	1.05139	1.08994	0.0127876	0.0422673
Q9Y3X0	7.34	4	4	5	531	59.6671	5.40186	0.909414	1.02405	0.972711	0.995629	1.07855	1.09328	0.968724	1.05582	1.08991	0.124883	0.216582
Q8TB24	0.71	1	1	1	985	107.785	6.60986	0.982033	0.942944	0.955247	1.03629	1.12587	0.976866	0.960075	1.04634	1.08986	0.126567	0.218481
P12268	27.24	11	13	35	514	55.7696	6.90283	0.958801	0.963592	0.967162	1.05439	1.04752	1.04721	0.963185	1.04971	1.08983	1.36681e-05	0.00107535
Q9NYL4	5.47	1	1	1	201	22.1663	9.39307	0.965188	0.953408	0.960352	1.03702	1.05072	1.04963	0.959649	1.04579	1.08976	0.000101942	0.00240616
Q8NDF8	4.55	2	2	2	572	63.2278	8.98291	0.932352	0.966205	0.973609	1.0186	1.04128	1.06987	0.957389	1.04325	1.08968	0.011718	0.0400838
Q9H089	5.47	3	3	3	658	75.1784	6.37939	0.9605	0.9519	0.993891	1.04047	1.05107	1.07528	0.968764	1.0556	1.08964	0.00615548	0.0259856
P51397	46.08	4	4	15	102	11.1577	9.31982	0.970089	0.897179	1.01724	1.02093	1.04016	1.08192	0.961502	1.04767	1.08962	0.0933611	0.176748
Q7Z7H8	3.07	1	1	1	261	29.2637	9.5835	0.945379	0.934382	0.999252	1.03416	1.06497	1.03764	0.959671	1.04559	1.08953	0.0182195	0.0537833
Q9H0L4	4.87	2	3	3	616	64.3955	7.25439	0.89748	0.905545	1.07112	0.973262	1.10624	1.05191	0.958047	1.04381	1.08951	0.278775	0.395551
P62081	24.74	6	6	23	194	22.1133	10.0962	0.964031	0.964755	0.950669	1.03246	1.04419	1.06021	0.959818	1.04562	1.08939	0.000752761	0.00739002
Q9Y617	32.43	11	12	15	370	40.3968	7.66455	0.944988	0.949762	0.973482	1.03892	1.05514	1.03051	0.956077	1.04152	1.08937	0.001692	0.0120961
Q9Y4C8	2.71	3	3	3	960	107.265	6.53662	0.983322	0.97302	0.924934	1.09253	1.04421	1.00172	0.960425	1.04615	1.08926	0.0543743	0.117864
Q5T9A4	16.98	3	14	30	648	72.5273	9.20264	0.944195	0.950945	0.964154	1.02714	1.06477	1.02207	0.953098	1.038	1.08908	0.00444925	0.0212969
Q16595	6.19	1	1	1	210	23.1209	8.68994	0.935022	0.954843	0.990089	1.01173	1.07903	1.04555	0.959985	1.04544	1.08901	0.027623	0.0722049
Q5RKV6	8.82	2	2	4	272	28.2177	6.27783	0.989745	0.960396	0.948826	1.06614	1.03072	1.05982	0.966322	1.05222	1.0889	0.00627761	0.0261887
Q8TB72	5.63	2	6	10	1066	114.145	7.07861	0.932903	0.941122	1.00554	1.07803	1.04489	1.01202	0.959856	1.04498	1.08869	0.0462751	0.104695
P54764	3.85	3	4	9	986	109.79	6.60986	0.934323	0.957007	0.95748	0.999861	1.0575	1.04406	0.949603	1.03381	1.08867	0.0114357	0.0394563
Q5VV42	5.35	3	3	3	579	65.0701	7.45947	0.929878	0.972603	0.929591	0.993867	1.03196	1.05718	0.944024	1.02767	1.08861	0.0229599	0.0633353
Q14919	13.66	3	3	5	205	22.3359	5.17334	0.971574	0.964261	0.940106	1.03855	1.07515	1.0168	0.958647	1.0435	1.08851	0.0121465	0.0409478
Q8WUW1	9.33	1	1	1	75	8.73946	5.45264	0.966848	0.951698	0.960927	0.988558	1.068	1.07778	0.959825	1.04478	1.08851	0.0410983	0.0960967
Q9BY44	24.44	10	10	16	585	64.9492	8.86572	0.976063	0.957305	0.955375	1.05258	1.04916	1.04196	0.962914	1.0479	1.08825	0.000311652	0.0043249
Q9NW08	1.41	2	2	2	1133	127.702	8.49951	0.981597	0.961368	0.935926	1.03873	1.0618	1.03232	0.95963	1.04428	1.08821	0.00607107	0.0258483
P49207	41.88	6	6	34	117	13.2845	11.4731	0.945122	0.98586	0.939213	1.0028	1.02199	1.09827	0.956732	1.04102	1.0881	0.0611548	0.129105
O14981	1.68	4	4	4	1849	206.756	6.52197	0.976762	0.907013	0.962692	1.04746	1.05922	0.990481	0.948822	1.03239	1.08807	0.0498576	0.111046
P53396	32.52	36	36	80	1101	120.762	7.32764	0.962853	0.955657	0.939835	1.04753	1.02762	1.0347	0.952782	1.03662	1.08799	0.000724283	0.00718623
Q15428	23.71	11	11	20	464	49.2243	9.64209	0.974124	0.931888	0.970587	1.01781	1.06082	1.05105	0.958866	1.04323	1.08798	0.0108742	0.0379884
Q9UGM6	2.78	1	1	1	360	40.1214	9.27588	0.937352	0.97735	0.967577	1.06223	1.01747	1.05607	0.96076	1.04525	1.08795	0.0102241	0.0364008
Q86XI2	1.4	2	2	2	1143	130.876	6.87354	0.927479	0.994817	0.95623	1.01059	1.01709	1.10373	0.959509	1.04381	1.08785	0.0781327	0.155652
P41250	18	16	16	46	739	83.1126	7.03467	0.966896	0.956076	0.948491	1.06081	1.05488	1.00729	0.957154	1.04099	1.08759	0.00917216	0.0339309
P57071	0.46	1	1	1	1507	169.161	8.23584	0.971584	0.908131	1.00202	1.13353	0.963061	1.03752	0.960578	1.0447	1.08758	0.211152	0.321114
Q9UMX0	13.75	2	4	6	589	62.4794	5.10986	0.980359	0.951582	0.950924	1.05507	1.07382	1.00614	0.960955	1.04501	1.08747	0.0198714	0.0574657
A6NKG5	0.66	1	1	1	1358	154.95	5.21143	0.896014	0.926143	1.05792	0.977781	1.07073	1.08346	0.960026	1.04399	1.08746	0.233228	0.346046
Q9UKX7	16.67	6	6	8	468	50.1132	7.06396	0.962118	0.944534	0.986705	1.03952	1.06982	1.03681	0.964452	1.04872	1.08737	0.00646684	0.026798
P21333	59.77	114	131	472	2647	280.564	6.06201	0.962927	0.961685	0.943999	1.02076	1.05573	1.04256	0.956204	1.03968	1.0873	0.00216706	0.013869
Q15645	14.12	5	5	8	432	48.5205	6.0874	0.992702	0.93256	0.950042	1.0354	1.05749	1.03311	0.958435	1.042	1.08719	0.0127455	0.0421779
P33552	27.85	2	3	5	79	9.85398	8.45557	0.937065	0.942154	0.939955	1.02437	1.0202	1.02031	0.939724	1.02163	1.08715	2.17918e-06	0.000734886
P46782	25.98	7	7	49	204	22.8621	9.71533	0.956323	0.962073	0.965167	1.03279	1.05467	1.04735	0.961187	1.04493	1.08713	0.000269416	0.00398136
O95232	18.52	8	8	15	432	51.4351	9.78857	0.94556	0.979433	0.944858	1.03049	0.988428	1.10087	0.956617	1.03993	1.08709	0.0744382	0.149788
P83916	21.08	6	6	10	185	21.4046	4.93213	0.970819	0.970058	0.943153	1.02841	1.04884	1.05774	0.961343	1.045	1.08702	0.00265151	0.0155092
Q03701	5.88	6	6	7	1054	120.898	5.93506	0.956156	0.965149	0.949479	1.08534	1.01119	1.0235	0.956928	1.04001	1.08682	0.0237408	0.0648807
Q8TCU4	0.26	1	1	1	4168	460.78	6.27783	0.934444	0.987988	0.960384	1.03506	0.996161	1.10181	0.960939	1.04434	1.08679	0.0729992	0.14753
P18124	40.32	15	15	53	248	29.2072	10.6528	0.965104	0.959034	0.956287	1.02901	1.04676	1.05437	0.960142	1.04338	1.08669	0.000470824	0.00550214
P55210	2.31	1	1	1	303	34.2548	6.07471	0.993475	0.897808	0.984385	0.972293	0.890584	1.26206	0.958556	1.04165	1.08668	0.515975	0.622514
Q15391	2.07	1	1	1	338	38.9459	9.46631	0.680586	0.889125	1.30939	0.936347	1.06143	1.13078	0.959701	1.04285	1.08664	0.689492	0.767843
Q96G75	7.89	2	2	2	393	44.3856	6.60986	0.818609	0.995096	1.05361	0.836691	1.21894	1.06	0.955772	1.03854	1.0866	0.563087	0.663868
P16591	0.97	1	1	1	822	94.5778	7.13721	0.938313	0.975518	0.969361	1.03936	1.00897	1.08449	0.961064	1.04427	1.08658	0.0283489	0.0731778
Q92626	7.84	11	11	20	1479	165.17	7.1665	0.933456	0.971664	0.967521	1.02763	1.05216	1.04148	0.957547	1.04042	1.08655	0.00411503	0.020118
O15226	4.35	3	3	3	690	77.6242	8.79248	0.910054	0.973301	1.01541	1.05942	1.07219	1.01795	0.966256	1.04985	1.08651	0.0737395	0.148704
O43684	31.4	9	9	20	328	37.1312	6.84424	0.939753	0.983208	0.953569	1.04762	1.03228	1.04508	0.958844	1.04166	1.08637	0.00374593	0.0189193
P04275	0.36	1	1	1	2813	309.058	5.47803	0.926822	0.998563	0.959982	0.998711	1.10931	1.02627	0.961789	1.04476	1.08627	0.101557	0.188034
P35249	15.43	6	6	6	363	39.6569	8.01611	0.995728	0.94265	0.952805	1.06773	1.04755	1.02494	0.963728	1.04674	1.08614	0.015307	0.0479293
P13639	53.61	45	47	182	858	95.277	6.82959	0.967038	0.965964	0.941671	1.03438	1.05534	1.03225	0.958225	1.04066	1.08603	0.00174565	0.0123239
Q5TA45	2	1	1	1	600	67.6186	8.06006	0.92283	0.961492	0.999169	1.02009	1.02734	1.08393	0.961164	1.04379	1.08596	0.0505934	0.111971
P50613	8.96	3	3	3	346	39.0135	8.47021	0.99561	0.951798	0.939346	1.0522	1.05453	1.02809	0.962252	1.04494	1.08593	0.0122266	0.0411679
Q9Y6R4	0.81	1	2	2	1608	181.57	6.31592	0.973176	0.962604	0.948822	1.05598	1.02246	1.05382	0.961534	1.04409	1.08585	0.00308369	0.0171398
Q9H920	2.75	1	1	2	327	37.8573	7.06396	0.997147	0.922594	0.963794	1.06654	1.05347	1.01107	0.961179	1.04369	1.08585	0.0390657	0.0924664
P98160	6.56	27	27	53	4391	468.532	6.50732	0.950651	0.929745	0.962132	1.04903	1.03645	1.00089	0.947509	1.02879	1.08579	0.00922976	0.0341214
Q9NYL2	10.25	8	8	9	800	91.0976	7.86963	0.933681	0.968677	0.975155	1.0745	1.00317	1.04664	0.959171	1.04144	1.08577	0.0280989	0.0728354
Q9UBW7	1.16	1	1	1	1377	154.81	6.34131	0.978832	0.921193	0.98334	1.01334	1.06997	1.0471	0.961122	1.04347	1.08568	0.0335524	0.0823478
Q9Y3S2	7.19	3	3	3	320	36.1773	6.16357	1.00091	0.908185	0.969614	1.02773	1.0249	1.07243	0.959571	1.04169	1.08557	0.0585005	0.124822
P19105	34.5	2	6	27	171	19.7815	4.80518	0.959288	0.959081	0.963043	1.01401	1.04337	1.07053	0.960471	1.04264	1.08555	0.00739003	0.0293813
Q9Y232	6.86	4	4	4	598	66.44	9.45166	0.964961	0.961731	0.9423	1.01231	1.05831	1.04268	0.956331	1.03777	1.08515	0.00592229	0.0255065
P15260	3.48	2	2	2	489	54.3701	4.90674	0.971496	0.933548	0.968252	1.04916	1.04827	1.02046	0.957765	1.0393	1.08513	0.00606863	0.0258483
O75909	7.76	3	3	3	580	64.1987	8.41162	0.965303	0.88132	0.987927	1.03185	0.971449	1.07237	0.94485	1.02522	1.08507	0.139858	0.235503
Q969G6	12.9	2	2	2	155	17.6119	8.1333	0.985724	0.944058	0.952473	1.0482	1.03896	1.04018	0.960752	1.04245	1.08503	0.00331759	0.0177053
P22234	18.82	11	11	30	425	47.0491	7.2251	0.97731	0.975446	0.932969	1.0407	1.05973	1.03053	0.961909	1.04365	1.08498	0.00827969	0.0316566
Q9H223	31.05	13	19	25	541	61.1365	6.75635	0.965099	0.976262	0.936705	1.06299	1.04164	1.01735	0.959355	1.04066	1.08475	0.0100359	0.0360981
Q13492	13.96	9	9	17	652	70.71	7.89893	0.947252	0.939466	0.996049	1.02815	1.05954	1.0387	0.960922	1.04213	1.08451	0.0152549	0.0478462
O95070	5.12	1	1	4	293	31.9905	8.95361	0.946906	0.95975	0.978978	1.02607	1.07679	1.02663	0.961878	1.04316	1.08451	0.0133933	0.0435732
P18084	7.38	6	6	8	799	87.9962	6.06201	0.920583	1.00115	0.973749	1.02436	1.06093	1.05478	0.965161	1.04669	1.08447	0.035873	0.0868603
Q92783	4.63	2	3	7	540	59.142	4.81787	0.918772	0.890929	1.05782	1.02803	1.07278	1.00875	0.95584	1.03652	1.0844	0.216264	0.327114
P78560	12.06	2	2	2	199	22.7309	6.80029	0.993543	0.89885	0.989065	0.997681	1.03649	1.09021	0.960486	1.04146	1.08431	0.118681	0.20953
P49750	8.76	15	16	21	2146	241.495	6.55127	0.947889	0.949169	0.975017	1.02724	1.04712	1.03976	0.957359	1.03804	1.08428	0.00158305	0.0116049
P17096	40.19	6	6	21	107	11.6691	10.3159	0.984907	0.913941	0.989725	1.02717	1.03309	1.07139	0.962858	1.04388	1.08415	0.0450734	0.102642
Q6P3X3	3.56	4	4	4	843	96.5712	5.59229	0.917258	0.980957	0.962716	1.0314	1.02483	1.04532	0.953644	1.03385	1.0841	0.0156757	0.0486062
Q9UGU5	4.16	2	2	2	601	65.6712	9.31982	0.956261	0.960224	0.96944	1.04148	1.04853	1.03852	0.961975	1.04284	1.08406	7.92205e-05	0.00222072
O75530	2.95	1	1	1	441	50.1656	7.03467	0.980149	0.926425	0.980892	1.11312	0.996984	1.01975	0.962489	1.04328	1.08394	0.112495	0.201797
O75554	2.66	1	1	1	376	42.4809	5.56689	0.966924	0.933546	0.987029	1.08349	1.02459	1.02159	0.9625	1.04322	1.08387	0.0339324	0.083098
P61313	59.8	14	14	64	204	24.1311	11.6196	0.972742	0.96687	0.95731	1.032	1.02562	1.08225	0.965641	1.04662	1.08386	0.0118251	0.0403289
Q32MZ4	27.48	16	17	32	808	89.1987	4.65283	0.976713	0.94811	0.946978	1.04142	1.03697	1.03392	0.957267	1.03744	1.08375	0.00129809	0.010196
Q8NFD5	1.43	3	3	4	2236	235.974	6.72705	0.955148	0.949405	0.987971	1.04278	1.04719	1.04472	0.964175	1.0449	1.08372	0.00260801	0.0153674
Q93052	27.29	13	13	22	612	65.7038	7.37158	0.962725	0.959264	0.984806	1.01474	1.06701	1.06793	0.968931	1.04989	1.08356	0.0137815	0.0444733
O60293	1.46	4	4	4	1989	226.214	8.1333	0.99254	0.959649	0.933236	1.03977	1.06126	1.02544	0.961808	1.04216	1.08354	0.0160724	0.0495023
P16989	21.51	4	8	23	372	40.066	9.77393	0.936442	0.964924	0.962006	1.07873	0.999821	1.0239	0.954457	1.03415	1.0835	0.0334506	0.0822788
P26641	32.04	18	18	58	437	50.0871	6.66846	0.976835	0.952273	0.948543	1.03188	1.06146	1.02449	0.959217	1.03928	1.08346	0.00507795	0.0230654
Q9BWF2	1.92	1	1	1	469	53.2607	8.48486	0.917235	0.940564	1.02888	0.989939	1.07741	1.06009	0.962226	1.04248	1.0834	0.137143	0.232475
Q9NXX6	2.6	1	1	1	385	44.2742	5.37646	0.92432	1.05413	0.912685	1.01983	1.08039	1.03179	0.963713	1.044	1.08331	0.176442	0.2804
P23588	21.11	15	15	39	611	69.1103	5.73193	0.965647	0.951814	0.963264	1.02795	1.0399	1.05277	0.960242	1.04021	1.08327	0.000662019	0.00676058
Q96AG4	28.99	10	10	27	307	34.9089	9.56885	0.965874	0.983679	0.943588	1.05123	1.04306	1.03975	0.96438	1.04468	1.08327	0.00266623	0.01554
Q9UPN7	0.91	1	1	1	881	96.6637	4.55127	0.885912	1.0868	0.907819	0.839296	0.820158	1.46025	0.960178	1.0399	1.08303	0.735018	0.804429
Q9Y6A9	31.37	2	2	8	102	11.7971	9.30518	0.956686	0.97657	0.954814	1.02187	1.05526	1.05043	0.96269	1.04252	1.08292	0.0031127	0.017173
P46781	46.39	11	11	31	194	22.5776	10.6528	0.966486	0.97436	0.93436	1.03422	1.02805	1.05135	0.958402	1.03787	1.08292	0.00485159	0.0223606
Q99590	4.51	7	7	8	1463	164.551	8.41162	0.972362	0.964418	0.932568	1.03522	1.03228	1.03971	0.95645	1.03574	1.0829	0.00302537	0.0169336
Q15366	44.93	6	12	42	365	38.5556	6.78564	0.938278	0.980391	0.954547	1.02304	1.04376	1.04424	0.957739	1.03701	1.08277	0.00493593	0.0226372
Q6P9B6	10.09	4	4	6	456	50.9611	6.23975	0.986418	0.939845	0.962734	1.07246	1.04932	1.00612	0.962999	1.04264	1.0827	0.0280652	0.0728157
O76021	37.14	23	23	38	490	54.9389	10.1255	0.959748	0.96985	0.946814	1.00862	1.03517	1.07014	0.958804	1.03798	1.08258	0.0141171	0.0452768
Q8WU90	22.77	12	12	19	426	48.5726	5.31299	0.980395	0.952768	0.933249	1.034	1.03181	1.03724	0.955471	1.03435	1.08256	0.00459491	0.0216967
Q16342	1.74	1	1	1	344	38.5669	5.37646	0.885548	1.06255	0.942028	0.985646	1.02377	1.11923	0.963376	1.04288	1.08253	0.292211	0.410329
Q92643	11.9	4	4	4	395	45.2227	6.16357	0.921825	0.977249	0.975696	0.962704	1.05759	1.09166	0.958257	1.03732	1.08251	0.137519	0.232844
Q99729	25	8	10	23	332	36.2024	8.20654	0.940883	0.983276	0.932656	1.02766	1.03048	1.03435	0.952272	1.03083	1.08249	0.00764474	0.0300517
P16035	10	2	2	3	220	24.3831	7.48877	0.938312	0.965638	0.970526	1.00854	1.05954	1.04352	0.958159	1.0372	1.08249	0.0119679	0.0405414
Q15637	12.36	7	7	12	639	68.2859	8.98291	0.94526	0.985662	0.95397	1.02068	1.04471	1.05737	0.961631	1.04092	1.08245	0.00829617	0.031698
Q96I25	13.47	6	6	9	401	44.9339	5.97314	0.99225	0.908731	0.969934	1.03194	1.04786	1.02727	0.956971	1.03569	1.08226	0.0376935	0.0900966
Q9H0P0	3.57	1	1	1	336	37.9238	7.12256	0.942491	0.976999	0.973404	1.14505	1.01289	0.972753	0.964298	1.04356	1.0822	0.210392	0.320493
P60660	62.91	5	9	44	151	16.9191	4.65283	0.985367	0.93554	0.951203	0.995971	1.07471	1.0373	0.95737	1.03599	1.08213	0.04398	0.100892
Q8TDQ7	13.41	1	3	5	276	31.0646	6.94678	1.00585	0.938958	0.96228	1.10725	1.07631	0.962056	0.96903	1.04854	1.08205	0.175155	0.278593
O75676	3.37	3	3	4	772	85.5523	8.27979	0.96864	0.962107	0.955004	1.02796	1.04738	1.04717	0.961917	1.04084	1.08204	0.000472305	0.00550792
O15078	0.85	2	3	3	2479	290.207	5.94775	0.951143	1.05213	0.887494	0.973996	1.0497	1.10385	0.963589	1.04251	1.08191	0.265074	0.382215
Q7L3B6	2.08	1	1	1	337	38.8097	5.33838	0.921562	0.952412	1.01462	0.969005	1.084	1.07217	0.962863	1.04173	1.0819	0.15904	0.260069
Q92547	0.59	1	1	1	1522	170.571	6.96143	0.928133	0.974476	0.985762	0.990252	1.01823	1.11641	0.962791	1.04163	1.08189	0.134548	0.228863
P49848	4.87	3	3	3	677	72.6229	8.60205	0.96956	0.967748	0.949113	1.00774	1.05863	1.05636	0.96214	1.04091	1.08187	0.0115468	0.039717
Q3MHD2	16.92	4	4	7	195	21.6871	7.73779	0.919906	0.951045	1.02121	1.04502	1.0325	1.05141	0.964052	1.04298	1.08187	0.0606565	0.128198
P60842	50.74	10	19	90	406	46.1246	5.47803	0.965921	0.961944	0.96178	1.04896	1.04541	1.03128	0.963215	1.04188	1.08167	0.000145502	0.00284848
Q5BJF6	0.72	1	1	1	829	95.3419	7.62061	0.997214	0.928364	0.966081	1.09595	1.04454	0.986462	0.963886	1.04232	1.08137	0.103791	0.191051
Q7L8J4	2.29	1	1	1	393	43.4729	5.77002	0.968546	0.949122	0.972888	1.04225	1.04046	1.04291	0.963519	1.04187	1.08132	0.00043687	0.00524808
P09651	52.69	15	21	95	372	38.7231	9.12939	0.957889	0.962903	0.958782	1.03198	1.04409	1.03742	0.959858	1.03783	1.08123	3.43443e-05	0.00149881
Q9H9F9	1.48	1	1	1	607	68.2543	5.2749	0.984269	0.966683	0.940026	0.992159	1.09336	1.03988	0.963659	1.0418	1.08109	0.0706768	0.143564
O60841	17.62	25	26	39	1220	138.742	5.49072	0.958682	0.959349	0.957776	1.03387	1.03067	1.04445	0.958603	1.03633	1.08109	4.96591e-05	0.0018493
O00255	4.07	2	2	2	615	67.9809	6.55127	0.961644	0.921034	1.00727	1.02062	1.07944	1.0242	0.963316	1.04142	1.08108	0.0673872	0.138442
A6NCE7	27.2	2	4	4	125	14.6187	8.67529	0.963873	0.972562	0.95587	1.08102	1.02467	1.02086	0.964102	1.04218	1.08099	0.0175865	0.0525902
Q99496	3.87	1	2	2	336	37.6316	6.84424	0.915146	1.00785	0.969786	1.05117	1.02302	1.05279	0.964262	1.04233	1.08096	0.0524085	0.114536
P19634	3.68	2	2	2	815	90.705	7.21045	0.952955	0.917426	1.01557	0.996278	1.07702	1.04627	0.961985	1.03986	1.08095	0.103803	0.191051
P82094	6.13	7	7	7	1093	122.767	4.91943	0.972274	0.930685	0.982963	1.04925	1.05078	1.01937	0.961974	1.0398	1.08091	0.0147464	0.0466877
O00267	9.84	10	10	15	1087	120.925	5.05908	0.958197	0.953232	0.970099	1.03036	1.05237	1.0317	0.960509	1.03814	1.08083	0.000874728	0.00815731
Q9NPB8	3.13	2	2	2	672	75.9865	5.52881	0.964963	0.943187	0.937238	0.90804	0.923234	1.24407	0.948462	1.02512	1.08082	0.523881	0.629434
O95486	2.74	2	2	2	1093	119.674	7.66455	0.971732	0.963807	0.955192	1.04757	1.03957	1.03715	0.963577	1.04143	1.08079	0.000168838	0.00304236
P61927	53.61	9	9	17	97	11.0709	11.7368	0.984966	0.974536	0.947875	1.07728	1.00739	1.05753	0.969126	1.0474	1.08077	0.0292865	0.0749058
Q96DX7	2.62	1	1	1	344	38.4481	4.2085	0.961945	0.92376	1.00534	1.05707	1.03427	1.033	0.963682	1.04145	1.0807	0.0351154	0.0854332
Q96DI7	22.13	5	5	9	357	39.2857	8.104	0.982962	0.948852	0.973919	1.04046	1.06863	1.03079	0.968578	1.04663	1.08058	0.00691456	0.0281521
Q8IY67	7.26	4	4	6	606	63.8372	8.48486	1.02996	0.935077	0.921251	1.06301	1.04061	1.0152	0.962095	1.03961	1.08057	0.103257	0.190423
Q6NW34	4.06	2	3	4	567	64.5104	9.74463	0.941479	0.932505	1.00307	1.04322	1.051	1.0144	0.95902	1.03621	1.08049	0.0358601	0.0868603
P17301	22.35	22	22	42	1181	129.214	5.31299	0.963281	0.971213	0.95464	1.0403	1.04328	1.03808	0.963045	1.04055	1.08048	0.000102513	0.00240616
Q9UBU9	5.01	3	3	6	619	70.1387	8.51416	0.96854	0.949553	0.979369	1.04802	1.05842	1.02394	0.965821	1.04346	1.08039	0.00443922	0.0212671
Q96K17	10.13	2	3	4	158	17.26	6.354	0.997488	0.944408	0.966972	1.01712	1.09747	1.02784	0.969623	1.04748	1.08029	0.0576903	0.123423
Q96QR8	8.65	2	2	2	312	33.2205	5.42725	0.938364	1.0477	0.906395	1.02412	1.03529	1.0652	0.964151	1.04154	1.08026	0.157033	0.257465
Q8N567	2.58	1	1	2	271	30.4572	9.17334	0.973636	0.971319	0.947902	1.04126	1.06504	1.01855	0.964286	1.04162	1.0802	0.00796354	0.0309134
Q13901	5.67	1	1	1	141	16.0093	9.02686	0.95674	0.970321	0.967032	1.07397	1.0495	1.00259	0.964698	1.04202	1.08015	0.0222799	0.0621667
Q99633	2.34	1	1	1	342	39.835	8.14795	1.01175	0.944767	0.934786	1.01421	1.04717	1.06147	0.963769	1.04095	1.08008	0.0506391	0.111983
Q9BU61	5.43	1	1	1	184	20.3374	8.22119	0.984285	0.944099	0.963374	1.01306	1.06457	1.04565	0.963919	1.04109	1.08006	0.0153252	0.0479293
Q16186	8.85	3	3	7	407	42.1268	5.07178	0.951877	0.911445	1.02381	1.03111	1.07702	1.00989	0.962377	1.03934	1.07997	0.115345	0.205262
O43314	4.02	4	4	4	1243	140.318	8.22119	0.95552	0.945331	1.00139	1.0322	1.04516	1.0567	0.967415	1.04469	1.07988	0.0143051	0.045714
P19823	7.82	9	9	13	946	106.397	6.85889	0.837821	0.90139	1.13717	0.980101	1.04755	1.07826	0.958794	1.0353	1.0798	0.468199	0.580804
Q7Z2K8	2.38	3	3	3	1008	102.336	8.06006	0.959063	0.922816	1.02737	1.03915	1.08106	1.02116	0.969749	1.04712	1.07979	0.0942551	0.178001
O75153	11.69	14	14	20	1309	146.577	6.12549	0.932759	0.955746	0.98138	1.05904	1.01228	1.02754	0.956628	1.03295	1.07979	0.0178193	0.0529461
P06454	35.14	4	4	12	111	12.196	3.77686	0.986725	0.944503	0.959362	0.977217	1.05687	1.08673	0.96353	1.04027	1.07965	0.0930651	0.176362
Q8WYP5	5.96	13	13	17	2266	252.342	6.59521	0.957794	0.964881	0.95531	1.04321	1.03073	1.03313	0.959328	1.03569	1.0796	8.96379e-05	0.00229216
P30049	13.69	2	2	5	168	17.4792	5.49072	0.866866	0.858318	1.13731	1.01659	1.06036	1.01217	0.954165	1.02971	1.07917	0.46171	0.574617
Q9HAV4	2.57	4	4	5	1204	136.222	5.79541	0.989382	0.940655	0.97034	1.048	1.04236	1.03962	0.966792	1.04332	1.07916	0.00601261	0.025681
Q01780	12.88	12	12	14	885	100.768	8.45557	0.977893	0.982571	0.940273	1.05454	1.03924	1.03656	0.966912	1.04345	1.07915	0.00619494	0.0260093
Q96GX2	10.31	1	1	1	97	10.7642	4.36084	0.955258	0.973352	0.966211	1.06608	1.01995	1.03754	0.96494	1.04119	1.07902	0.00616083	0.0259856
Q9HBL7	19.05	3	3	4	147	17.1899	9.5835	0.958548	0.975946	0.966012	1.04619	1.04445	1.03894	0.966835	1.04319	1.07898	0.000155216	0.00290953
O14727	1.28	2	2	2	1248	141.749	6.40479	1.0103	0.944828	0.93909	1.06537	1.04696	1.01009	0.96474	1.04081	1.07885	0.0533426	0.116078
Q9P015	11.15	3	3	3	296	33.3989	10.0083	0.9803	0.936788	0.991149	1.04023	1.07813	1.01914	0.969412	1.04583	1.07883	0.0332052	0.0818192
Q9P2N5	3.96	5	5	6	1060	118.645	9.18799	0.993738	0.943509	0.960692	1.02911	1.07688	1.02023	0.96598	1.04207	1.07877	0.0295022	0.0752166
Q9NTI5	7.53	10	11	12	1447	164.563	8.47021	0.983702	0.949132	0.945688	1.01177	1.02349	1.06993	0.959507	1.03506	1.07875	0.0246153	0.0665221
Q9H8H2	5.52	5	5	5	851	94.0286	9.99365	0.972759	0.980021	0.945201	1.02367	1.03956	1.06294	0.965994	1.04206	1.07874	0.00813862	0.031312
O95104	2.7	3	3	3	1147	125.79	9.5542	0.984435	0.89381	1.01988	1.02811	1.03275	1.06537	0.966041	1.04208	1.07871	0.125302	0.217034
Q9NQ55	6.77	3	3	5	473	53.1608	10.1255	1.00101	0.953468	0.950012	1.01277	1.01835	1.10183	0.968165	1.04432	1.07865	0.0833325	0.163046
A8MWD9	35.53	4	4	9	76	8.53845	8.83643	1.01274	0.950121	0.924391	1.09061	1.03264	0.99093	0.962417	1.03806	1.0786	0.124675	0.216418
Q96TA1	28.82	20	21	42	746	84.0847	6.18896	0.964787	0.959613	0.958175	1.03277	1.0423	1.03376	0.960858	1.03628	1.07849	3.17267e-05	0.00147688
Q15050	20.55	10	10	13	365	41.1682	10.6968	0.966817	0.96297	0.961252	1.0333	1.04273	1.04161	0.963679	1.03921	1.07838	2.42402e-05	0.00136773
O60565	5.98	1	1	1	184	20.6835	9.39307	0.842874	1.10179	0.952044	1.00158	0.979314	1.14279	0.96557	1.04123	1.07836	0.451759	0.564384
P01031	0.42	1	1	1	1676	188.186	6.52197	0.89391	0.903464	1.09598	0.99025	1.09859	1.03103	0.96445	1.03996	1.07829	0.359468	0.477524
O60506	34.35	13	20	48	623	69.5596	8.5874	0.955685	0.969698	0.977869	1.02419	1.05499	1.05133	0.967751	1.0435	1.07828	0.00291085	0.0163747
P83876	4.93	1	1	1	142	16.7752	5.84619	0.949423	0.96483	0.981838	1.03902	1.05993	1.02304	0.965364	1.04066	1.078	0.00608126	0.025872
P18615	8.16	3	4	5	380	43.2137	9.33447	0.998696	0.972092	0.940869	1.07046	1.02388	1.04416	0.970552	1.04617	1.07791	0.0244228	0.0661617
Q15906	3.02	1	1	2	364	40.5697	6.48096	1.01705	0.889091	0.986265	1.04491	1.07429	0.998471	0.964135	1.03922	1.07788	0.166282	0.268067
O60921	3.21	1	1	1	280	31.6704	6.84424	0.943701	0.900621	1.04968	1.08212	0.982644	1.05457	0.964666	1.03978	1.07786	0.231544	0.344174
O96019	17.72	5	5	5	429	47.4303	5.60498	0.945394	1.00151	0.949185	1.03652	1.04114	1.04374	0.965362	1.04046	1.0778	0.0146115	0.046454
Q16831	6.77	2	2	2	310	33.9122	7.88428	0.933571	0.971968	0.98419	1.03483	0.999688	1.07995	0.963243	1.03815	1.07777	0.0543256	0.117804
P51571	25.43	4	4	13	173	18.9866	6.15088	0.963035	0.963202	0.979996	1.0301	1.07114	1.03101	0.968745	1.04408	1.07777	0.00678578	0.0277382
Q9HBM6	2.79	1	1	1	251	27.6044	9.5542	1.04494	0.917869	0.932765	1.06792	1.04904	1.00364	0.965192	1.0402	1.07771	0.166497	0.268337
P22102	17.03	19	19	39	1010	107.699	6.69775	0.967712	0.961933	0.949563	1.03402	1.041	1.0277	0.959736	1.03424	1.07763	0.000348332	0.00451458
Q9Y3T9	12.55	10	10	11	749	84.8662	5.61768	0.982465	0.944388	0.969545	1.02637	1.0415	1.0533	0.965466	1.04039	1.07761	0.00533631	0.0239427
Q5VT52	4.38	5	5	5	1461	155.924	7.41553	0.985654	0.974678	0.959831	1.0454	1.05538	1.04564	0.973387	1.04881	1.07748	0.000766019	0.00744171
P06899	68.25	1	12	101	126	13.8956	10.3159	0.986354	0.959333	0.940874	1.04547	1.00924	1.05536	0.962187	1.03669	1.07743	0.0180216	0.0533486
Q9H9B1	1.31	2	2	2	1298	141.377	5.75732	0.966995	0.981716	0.938287	1.01554	1.03618	1.05781	0.962333	1.03651	1.07708	0.0136643	0.0441718
Q8TDN6	11.05	3	3	6	353	41.3749	9.92041	0.960865	0.987039	0.957417	1.03736	1.0162	1.07555	0.968441	1.04304	1.07703	0.0194015	0.0564463
Q8IXK0	2.91	4	4	7	858	90.6568	8.68994	0.959764	0.898832	0.977824	0.975093	1.0204	1.0591	0.945473	1.0182	1.07692	0.0996545	0.185248
Q02543	47.73	10	10	51	176	20.7489	10.7114	0.963437	0.95667	0.953521	1.05246	1.01967	1.0223	0.957876	1.03148	1.07684	0.00252445	0.0150819
Q8NFH5	15.64	4	4	6	326	34.7515	9.08545	0.973714	0.956412	0.971451	1.04973	1.04082	1.03396	0.967192	1.0415	1.07683	0.000469317	0.00549602
P07814	29.5	40	40	87	1512	170.483	7.32764	0.988127	0.958243	0.951475	1.04295	1.04677	1.03072	0.965948	1.04015	1.07682	0.00375678	0.018957
O15305	16.26	3	4	5	246	28.0642	6.771	0.968961	0.974795	0.970112	1.06706	1.0598	1.01065	0.971289	1.04584	1.07675	0.0138452	0.0446275
Q9P2G9	1.29	1	1	1	620	68.7579	6.58057	0.991081	0.978205	0.929753	1.09307	1.01603	1.01209	0.966346	1.0404	1.07663	0.0836434	0.163368
P62701	47.91	7	13	45	263	29.5791	10.1548	0.950864	0.980642	0.975622	1.02761	1.05147	1.05037	0.969043	1.04315	1.07647	0.0035463	0.0182803
P26599	14.69	5	7	20	531	57.1856	9.17334	0.940813	0.973083	0.956995	0.989398	1.03607	1.0649	0.956964	1.03013	1.07645	0.0375684	0.0899107
Q2NL82	4.6	3	3	3	804	91.7519	7.41553	0.976733	0.962151	0.973302	1.02357	1.04694	1.06408	0.970729	1.04486	1.07637	0.00409703	0.020118
Q9BZG8	3.61	2	2	2	443	48.7743	8.17725	1.01648	0.947118	0.933703	1.04263	1.05446	1.0214	0.965767	1.03949	1.07634	0.054685	0.118445
Q99594	5.06	3	3	4	435	48.6457	8.39697	0.961321	0.962961	0.991566	1.04712	1.04979	1.04136	0.971949	1.04609	1.07628	0.00185417	0.0127925
Q13247	17.44	4	7	19	344	39.5634	11.4292	0.976952	0.952741	0.956023	1.02904	1.03147	1.04516	0.961905	1.03522	1.07622	0.00128427	0.0101484
Q8NDD1	4.1	1	1	1	293	32.5904	9.87646	0.835828	1.09213	0.974826	1.0942	0.990341	1.03942	0.967595	1.04132	1.0762	0.408462	0.525367
Q86X02	3.44	2	2	2	465	52.978	6.01123	0.988096	0.952399	0.955829	0.986669	1.0645	1.06533	0.965441	1.03883	1.07602	0.0613699	0.129399
O14530	16.81	5	5	6	226	26.5175	5.88428	0.987995	0.939919	0.967523	1.03943	1.05792	1.01813	0.965145	1.03849	1.076	0.0153329	0.0479293
P78324	13.89	7	7	9	504	54.9328	6.97607	0.960497	0.95881	0.965861	1.02128	1.06511	1.01789	0.961723	1.03476	1.07594	0.00892567	0.0333307
Q8NEZ2	6.8	2	2	2	397	44.2865	5.56689	0.956193	0.934736	1.00462	1.06773	1.07742	0.970201	0.965183	1.03845	1.07591	0.140906	0.236936
Q9UKV8	6.4	4	4	5	859	97.1459	9.18799	0.951443	0.979374	0.95426	1.05496	1.02253	1.02644	0.961693	1.03465	1.07586	0.00573561	0.0250404
P62314	20.17	3	3	6	119	13.2734	11.561	0.945411	0.967335	0.987681	1.04854	1.02037	1.05117	0.966809	1.04002	1.07573	0.00954306	0.0348188
Q8TAP9	18.99	2	2	2	179	19.1351	10.228	1.10679	0.86378	0.905892	0.994561	0.989807	1.10979	0.958821	1.03139	1.07568	0.43948	0.553287
P51965	12.44	2	2	3	193	21.3907	8.52881	0.978261	0.972061	0.949858	1.05378	1.05196	1.01378	0.966727	1.03984	1.07563	0.00947117	0.0346243
Q14315	52.26	113	132	443	2725	290.841	5.97314	0.97636	0.965268	0.951009	1.01987	1.05043	1.04025	0.964212	1.03685	1.07533	0.00331855	0.0177053
Q969M3	8.17	2	2	5	257	27.9706	4.36084	1.00354	0.92606	0.992864	1.05101	1.06557	1.02576	0.974155	1.04745	1.07524	0.0526699	0.115017
Q08945	10.01	7	7	14	709	81.0244	6.87354	0.973785	0.963984	0.943535	1.04704	1.02781	1.0232	0.960435	1.03269	1.07523	0.00329884	0.0176682
O15511	48.34	6	7	17	151	16.3103	5.66846	0.958315	0.958052	0.984034	1.03009	1.06173	1.02675	0.9668	1.03952	1.07522	0.00668819	0.0273902
P15104	2.14	1	1	1	373	42.0373	6.88818	1.0028	0.913387	0.982313	1.06823	1.01799	1.02998	0.966168	1.03873	1.0751	0.0792973	0.157449
Q9NS69	19.72	2	2	4	142	15.5118	4.33545	0.915131	0.965056	1.01654	1.03941	0.996931	1.07727	0.965575	1.03787	1.07487	0.125047	0.216727
O15355	21.43	11	11	19	546	59.2347	4.36084	0.962035	0.969647	0.954312	1.02994	1.02095	1.05101	0.961998	1.03397	1.07481	0.00193604	0.0131087
Q14151	11.75	5	9	9	953	107.408	6.16357	0.970371	0.961171	0.981655	1.05478	1.04459	1.03153	0.971065	1.04363	1.07473	0.00126585	0.0101304
Q99575	7.81	7	7	10	1024	114.636	9.21729	0.970118	0.944098	0.984366	1.02311	1.0436	1.04832	0.966194	1.03834	1.07467	0.00690428	0.0281308
Q8WUK0	4.48	1	1	1	201	22.8291	9.77393	0.921099	0.96871	1.00749	0.961377	1.01154	1.1407	0.965765	1.03787	1.07466	0.288522	0.406068
Q9Y2U9	2.22	1	1	1	406	46.0693	6.60986	0.976269	0.982862	0.940809	0.98433	1.07861	1.05347	0.966647	1.03881	1.07465	0.0808916	0.159499
P38935	1.51	1	2	2	993	109.082	8.96826	0.976645	0.988815	0.935808	1.04257	1.04501	1.03017	0.967089	1.03925	1.07462	0.0123757	0.0415044
Q9UQE7	18.16	24	24	27	1217	141.454	7.18115	0.972633	0.962892	0.956322	1.01888	1.05287	1.03575	0.963949	1.03584	1.07458	0.00273503	0.0157504
O95218	5.76	2	2	3	330	37.382	10.0083	0.990371	0.926202	0.985553	1.03262	1.02374	1.06207	0.967375	1.03948	1.07453	0.0381365	0.0909608
Q9ULJ6	0.84	1	1	2	1067	115.409	7.45947	1.04011	0.916745	0.942679	1.10411	1.06169	0.949668	0.966512	1.03849	1.07447	0.292552	0.410601
Q14694	5.51	4	4	7	798	87.0798	5.31299	1.00096	0.952596	0.928817	1.04176	1.03456	1.02068	0.960791	1.03233	1.07446	0.0317904	0.0792772
O15347	28.5	5	6	11	200	22.9654	8.36768	1.03627	0.932937	0.929069	1.02218	1.04672	1.04518	0.966093	1.03803	1.07446	0.116304	0.206258
Q9GZN1	2.53	1	1	1	396	45.7808	5.03369	0.972369	0.960302	0.970469	1.1044	1.05653	0.958011	0.967714	1.03965	1.07433	0.171653	0.274351
O95394	18.63	12	12	19	542	59.8143	6.25244	0.96965	0.970709	0.967538	1.0561	1.04752	1.02036	0.969299	1.04133	1.07431	0.00263779	0.0154633
Q6ZRP7	3.15	2	2	3	698	77.4796	7.72314	0.968944	0.96588	0.990443	1.02735	1.06015	1.05507	0.975089	1.04752	1.07429	0.00479337	0.0222207
Q8TEU7	2.44	4	5	5	1601	179.31	6.40479	0.99648	0.955712	0.957656	1.06947	1.03636	1.02014	0.969949	1.04199	1.07428	0.0215372	0.0607611
Q9H0G5	7.89	5	5	5	558	66.3501	8.83643	0.942738	0.967089	0.978171	1.03684	1.04617	1.01904	0.962666	1.03402	1.07412	0.00559033	0.0247493
Q9BYD6	5.23	2	2	2	325	36.8854	8.77783	0.937168	0.925275	1.03748	1.03839	1.04572	1.0307	0.96664	1.03827	1.0741	0.116359	0.206278
A5LHX3	4.67	1	1	1	300	32.5098	6.45557	0.843806	1.12081	0.941025	1.04482	1.01613	1.05986	0.968546	1.04027	1.07405	0.431885	0.545817
P19388	19.52	4	4	7	210	24.5357	5.94775	0.967779	0.96849	0.958623	1.05696	1.02608	1.02616	0.964964	1.0364	1.07403	0.00266861	0.01554
Q96M27	14.16	6	6	14	445	46.6718	5.8335	0.972397	0.97036	0.955023	1.03868	1.04155	1.03195	0.965927	1.03739	1.07399	0.000318905	0.00435551
Q9UG63	15.73	11	11	18	623	71.2446	7.37158	0.986725	0.961749	0.966833	1.0432	1.05647	1.03131	0.971769	1.04366	1.07398	0.00240598	0.0146039
Q9UPT9	3.62	2	2	3	525	59.9214	8.04541	1.00503	0.938967	0.945636	1.0758	0.99116	1.03639	0.963211	1.03445	1.07396	0.0916028	0.17458
O60264	16.73	11	19	28	1052	121.828	8.08936	0.962402	0.97405	0.96596	1.04743	1.02638	1.04311	0.967471	1.03897	1.07391	0.000603752	0.00645643
P42696	10.7	7	7	8	430	48.5351	10.1108	0.973788	0.946775	0.963369	1.02585	1.02778	1.04316	0.961311	1.03226	1.07381	0.00177561	0.0123933
P23258	14.86	5	5	8	451	51.1378	6.13818	0.969962	0.966171	1.00327	1.06679	1.04671	1.04284	0.979801	1.05211	1.0738	0.0065532	0.0270156
Q8WXI9	14.33	4	6	8	593	65.22	9.70068	0.989657	0.951681	0.959869	1.06345	1.05864	0.993079	0.967069	1.03839	1.07375	0.048761	0.109433
Q562R1	16.76	2	6	167	376	41.976	5.59229	0.938005	0.975932	0.972717	1.05056	1.0466	1.00236	0.962218	1.03317	1.07374	0.0225387	0.0625504
Q04726	2.72	1	2	3	772	83.3641	7.1958	0.920384	1.06857	0.914285	1.05512	0.949433	1.11252	0.967747	1.03902	1.07365	0.362872	0.481245
Q96EQ0	12.17	4	4	5	304	33.4083	4.91943	0.969796	0.949615	0.967484	1.05979	1.00839	1.03132	0.962298	1.03317	1.07365	0.0118678	0.0403289
P62310	19.61	2	2	3	102	11.838	4.70361	0.99605	0.97113	0.951553	1.05253	1.04132	1.03977	0.972911	1.04454	1.07362	0.00604554	0.0257934
P30085	27.55	5	5	10	196	22.2083	5.56689	0.967334	0.961777	0.955766	1.03197	1.04333	1.02152	0.961626	1.03227	1.07347	0.000581955	0.00626359
Q9NP61	9.3	7	7	8	516	56.893	7.35693	0.979952	0.973316	0.943177	1.03723	1.05249	1.0195	0.965482	1.03641	1.07346	0.00868792	0.0328132
Q6R327	0.47	1	1	1	1708	192.097	7.47412	0.896478	0.93215	1.07068	0.959156	1.06398	1.08885	0.966437	1.03733	1.07335	0.345503	0.462714
O75534	22.68	19	19	34	798	88.8289	6.25244	0.98035	0.974959	0.947209	1.02943	1.06262	1.02335	0.967506	1.03847	1.07334	0.0112492	0.0390297
P00338	56.63	16	18	106	332	36.6654	8.26514	0.978807	0.962915	0.959498	1.04464	1.0411	1.02806	0.967073	1.03793	1.07327	0.000812659	0.00770715
P06748	49.66	19	19	58	294	32.5548	4.77979	0.987527	0.948337	0.954595	1.03769	1.04227	1.02221	0.963486	1.03406	1.07324	0.00654282	0.0270132
Q9NRP2	16.46	2	2	3	79	9.45372	7.86963	0.955414	0.972665	0.964206	1.03559	1.04781	1.02068	0.964095	1.03469	1.07323	0.00160922	0.0117351
P02511	33.14	7	7	12	175	20.1464	7.32764	0.929111	0.966515	1.01283	1.06325	1.02457	1.03357	0.969486	1.04046	1.07321	0.0575844	0.123244
Q8TED0	4.63	3	3	3	518	58.3786	9.11475	1.0227	0.939281	0.965847	1.02333	1.05133	1.06703	0.975942	1.04723	1.07304	0.0619069	0.1302
Q8N884	3.07	2	2	2	522	58.7774	9.48096	0.955167	0.943968	0.99972	1.008	0.99536	1.10713	0.966285	1.03683	1.07301	0.146517	0.243585
P56537	13.06	2	2	7	245	26.5822	4.67822	0.963198	0.969881	0.992153	1.04078	1.04522	1.05261	0.975077	1.0462	1.07294	0.00164143	0.0118616
Q16352	5.41	2	3	16	499	55.3574	5.40186	0.982714	0.977884	0.955667	1.0708	1.0292	1.02885	0.972089	1.04295	1.07289	0.0119991	0.0405995
Q9Y576	3.28	1	1	1	335	36.991	8.20654	0.976836	0.925267	1.00062	1.06893	1.04251	1.00273	0.967573	1.03806	1.07284	0.0746255	0.149949
Q96P47	2.63	2	2	2	875	94.9853	7.97217	0.987355	0.949434	0.965021	1.04161	1.03971	1.03137	0.96727	1.03756	1.07267	0.00356358	0.0182961
Q9Y5U9	9.76	1	1	1	82	8.96294	8.22119	0.955312	0.962576	0.984946	1.06372	0.988467	1.06123	0.967611	1.0378	1.07254	0.0555209	0.119884
Q9H0A0	11.71	11	11	18	1025	115.657	8.26514	0.939604	0.970044	0.977945	1.05909	1.0096	1.02827	0.962531	1.03232	1.07251	0.0197962	0.0573556
P55196	1.64	3	3	3	1824	206.676	6.46826	0.977005	0.927673	1.00032	1.03804	1.04916	1.0284	0.968332	1.03854	1.0725	0.0342859	0.0837433
Q13190	11.83	4	4	6	355	39.6478	9.15869	0.979668	0.970666	0.964948	1.03583	1.05779	1.03301	0.97176	1.04221	1.0725	0.001395	0.0106746
O15228	2.5	2	2	2	680	77.138	6.56592	0.890414	0.94935	1.04827	0.947421	1.09577	1.0538	0.962679	1.03233	1.07235	0.336294	0.454302
Q9Y244	4.96	1	1	1	141	15.7791	5.10986	0.988549	0.971443	0.945672	1.07805	1.06042	0.977017	0.968555	1.0385	1.07221	0.105518	0.19338
Q9NSY1	3.62	4	4	4	1161	129.091	6.50732	0.956533	0.928343	1.00913	1.00942	1.08975	1.00374	0.964669	1.0343	1.07218	0.129025	0.221376
Q96T37	5.94	5	5	7	977	107.124	10.0815	0.975472	0.965514	0.949099	1.01507	0.995191	1.08845	0.963362	1.0329	1.07218	0.0770984	0.154197
P12814	56.84	34	46	224	892	102.993	5.41455	0.979722	0.956368	0.95596	1.03893	1.04769	1.01411	0.964017	1.03358	1.07216	0.00549917	0.0245159
Q9UQR1	0.88	1	1	1	794	88.9206	6.48096	0.953433	0.997252	0.953812	1.0157	1.05105	1.04696	0.968166	1.0379	1.07203	0.019045	0.0556118
Q8WWI1	23.53	39	39	66	1683	192.576	8.08936	0.968506	0.969801	0.963383	1.05149	1.03547	1.02332	0.96723	1.03676	1.07188	0.00115613	0.00956761
A4D1E9	7.24	3	3	3	387	42.9056	9.02686	0.980489	0.934837	0.994617	1.06383	1.05152	1.00373	0.969981	1.03969	1.07187	0.0534974	0.116279
P50750	6.72	2	2	2	372	42.7502	8.79248	0.961227	0.932294	1.00477	1.01876	1.05888	1.02883	0.966096	1.03549	1.07183	0.0459383	0.104018
Q14997	1.84	3	3	3	1843	211.199	6.90283	0.944599	1.02217	0.94561	1.04509	1.01183	1.0646	0.970794	1.04051	1.07181	0.0805043	0.159047
Q9UQN3	30.52	8	8	14	213	23.8912	8.76318	0.99158	0.940796	0.967512	1.03045	1.02767	1.04998	0.96663	1.03603	1.0718	0.0129676	0.0425918
P52888	15.53	11	11	13	689	78.7895	6.04932	0.98355	0.961506	0.956113	1.02434	1.03692	1.04817	0.967056	1.03648	1.07179	0.00306783	0.0170856
Q9NXG2	4.53	3	3	4	353	39.2908	7.88428	0.981212	0.9502	0.966496	1.02397	1.02729	1.05448	0.965969	1.03524	1.07172	0.00626462	0.0261707
O75312	10.24	4	4	5	459	50.893	4.729	0.969051	0.949039	1.00815	1.01639	1.06841	1.05069	0.975414	1.04516	1.0715	0.039276	0.092807
Q9Y679	9.76	4	4	5	410	45.758	8.646	0.950144	0.974824	0.978132	0.956222	1.07543	1.07873	0.9677	1.03679	1.0714	0.169268	0.271471
Q9BTC0	4.78	10	11	14	2240	243.723	7.88428	0.985403	0.940539	0.995515	1.03892	1.02306	1.06806	0.973819	1.04335	1.0714	0.0315244	0.0787898
Q9Y262	28.37	14	14	32	564	66.6844	6.34131	0.960415	0.978273	0.957995	1.044	1.03757	1.02184	0.965561	1.03447	1.07137	0.00168268	0.012066
P46778	38.13	8	8	30	160	18.5531	10.4917	0.979294	0.952102	0.979818	1.04331	1.02422	1.05115	0.970404	1.03956	1.07126	0.00471152	0.0219504
Q9UHR5	10.39	3	3	4	308	33.8497	4.84326	0.982175	0.981315	0.921454	0.95975	1.04452	1.08573	0.961648	1.03	1.07108	0.180451	0.28531
P62266	34.27	7	7	33	143	15.7977	10.4917	0.964506	0.966579	0.962556	1.01961	1.02427	1.05519	0.964547	1.03302	1.07099	0.0036505	0.0185548
Q96SZ5	7.41	2	2	2	270	29.7319	6.03662	0.913333	1.00975	0.980988	1.02677	1.02319	1.06027	0.968024	1.03674	1.07099	0.0903814	0.17296
O15084	4.08	3	3	3	1053	112.894	6.25244	0.938577	0.983422	1.00368	1.06449	1.03012	1.03874	0.975228	1.04445	1.07098	0.0338314	0.082904
Q9UKA9	2.07	1	1	1	531	57.4548	8.66064	0.987647	0.940824	0.976609	1.0043	1.08901	1.01736	0.96836	1.03689	1.07077	0.0835626	0.163267
P46779	44.53	8	8	31	137	15.7377	12.0151	0.99008	0.959744	0.944491	1.00717	1.0453	1.04661	0.964772	1.03303	1.07075	0.0214798	0.0606909
O43172	13.03	6	6	11	522	58.4124	7.41553	0.971257	0.971308	0.977183	1.07399	1.05426	0.997998	0.97325	1.04208	1.07072	0.039463	0.0930913
Q969J3	6.63	1	1	1	196	22.2084	6.354	1.02447	0.920715	0.960362	1.02464	1.10118	0.984961	0.968516	1.03693	1.07063	0.207742	0.317931
P27694	14.45	9	9	13	616	68.0953	7.21045	1.02047	0.949113	0.947383	1.06047	1.01217	1.05027	0.972322	1.04097	1.0706	0.07172	0.145419
Q96PD2	1.16	1	1	1	775	84.9808	7.1665	1.04798	0.901502	0.95235	0.988066	1.01937	1.09925	0.967278	1.03556	1.0706	0.27634	0.393273
Q9Y2U5	4.68	3	3	4	619	69.6972	8.00146	0.981402	0.996315	0.928983	1.03426	1.04044	1.03698	0.9689	1.03723	1.07052	0.0290027	0.0743249
P15531	57.89	4	9	37	152	17.1377	6.18896	0.985826	0.947261	0.961049	1.05474	1.04248	1.00097	0.964712	1.03273	1.07051	0.0263973	0.0700169
Q8WVQ1	2	1	1	1	401	44.8117	6.0874	0.971167	0.9625	0.973056	1.07346	1.01748	1.02067	0.968908	1.0372	1.07048	0.0207753	0.0592399
O60739	28.32	4	4	5	113	12.8157	7.37158	1.02265	0.942419	0.959497	1.10456	1.00297	1.02317	0.974856	1.04357	1.07048	0.156849	0.25731
Q12802	0.32	1	1	1	2813	307.359	5.23682	0.91622	1.01851	0.97275	0.982377	1.09773	1.03219	0.969161	1.03743	1.07044	0.200736	0.309157
O14578	2.96	7	7	8	2027	231.286	6.56592	0.933434	0.974241	0.981746	1.04765	0.994653	1.05035	0.96314	1.03088	1.07034	0.0451087	0.10268
P02042	6.12	1	1	5	147	16.0453	8.04541	0.898498	0.972219	1.02395	1.06935	1.0009	1.02774	0.964889	1.03266	1.07024	0.177717	0.282186
P39023	55.58	25	25	70	403	46.0798	10.1841	0.985373	0.964705	0.95549	1.02961	1.0292	1.05061	0.968523	1.03647	1.07016	0.00386984	0.0193527
Q96K37	11.71	4	4	4	410	44.7437	9.78857	0.983869	0.892153	0.999445	1.02627	1.0414	1.00914	0.958489	1.0256	1.07002	0.125574	0.217236
Q8IY18	2.36	4	4	4	1101	128.726	8.38232	0.96395	0.976464	0.960942	1.0315	0.985181	1.08761	0.967119	1.03476	1.06994	0.0871336	0.16836
P35520	7.08	4	4	5	551	60.5482	6.65381	0.976577	0.957976	0.971315	1.0291	1.0628	1.01717	0.968622	1.03636	1.06993	0.0100707	0.0361393
Q9Y6W3	3.08	2	2	2	813	92.5938	7.6499	0.999493	0.931862	0.974755	1.08471	1.03193	0.992505	0.968703	1.03638	1.06986	0.111307	0.200124
Q8TCF1	2.61	1	1	1	268	30.7672	7.38623	0.968314	0.962031	0.974377	0.972946	1.03438	1.10029	0.96824	1.03587	1.06985	0.141099	0.237189
O14979	19.76	9	11	28	420	46.4091	9.56885	1.0199	0.96789	0.923702	1.0307	1.06522	1.01855	0.970496	1.03816	1.06972	0.0953331	0.179294
Q96BA8	1.54	1	1	1	519	56.9695	5.17334	0.998804	0.973382	0.933549	1.00173	1.01709	1.08943	0.968578	1.03608	1.06969	0.110575	0.199442
Q13185	34.43	7	7	20	183	20.7984	5.32568	0.995642	0.976811	0.952181	1.02023	1.04951	1.05857	0.974878	1.04277	1.06964	0.0165178	0.0504841
Q9UK39	3.25	1	1	1	431	48.1652	7.2251	0.969748	0.945937	0.991018	1.03717	1.03481	1.03707	0.968901	1.03635	1.06961	0.00664715	0.0273022
Q9BTD8	1.88	1	1	1	480	50.382	9.62744	0.925915	0.94464	1.03344	0.970446	1.00909	1.12656	0.967999	1.03537	1.06959	0.306197	0.42509
Q9BY42	23.86	7	7	10	306	33.8652	8.5874	0.94712	0.992231	0.987056	1.03687	1.04317	1.0499	0.975469	1.04331	1.06955	0.0100126	0.0360462
Q9H0C8	10.71	4	5	6	392	42.8798	7.09326	0.983525	0.974555	0.964193	1.05548	1.0701	0.999873	0.974091	1.04182	1.06953	0.0375404	0.089903
Q8NEF9	12.35	5	5	5	429	48.6044	9.5835	0.943929	0.973736	0.95615	1.00575	1.02957	1.03812	0.957938	1.02448	1.06946	0.00686622	0.0280166
Q9UPT8	9.36	8	8	9	1303	140.169	6.26514	0.966129	0.95429	0.994826	1.02701	0.998326	1.09238	0.971748	1.03924	1.06945	0.0900358	0.172476
P56851	6.12	1	1	1	147	17.5725	6.99072	0.949147	0.948772	1.00762	1.00008	1.01901	1.08811	0.968514	1.03573	1.0694	0.112412	0.201778
Q8WUD1	29.17	2	5	8	216	24.1991	7.82568	0.895035	1.05735	0.952722	1.01375	1.04278	1.04954	0.968369	1.03535	1.06917	0.241452	0.355402
P25398	46.97	5	5	14	132	14.5055	7.21045	0.920139	1.00156	0.973087	0.990721	1.0337	1.07047	0.96493	1.03163	1.06913	0.114674	0.204555
O75319	5.31	1	1	1	377	43.683	9.29053	0.933332	0.963458	1.0101	1.03583	0.98407	1.08763	0.968964	1.03584	1.06902	0.14756	0.244987
Q13889	3.9	1	1	1	308	34.3556	7.02002	0.961244	0.95172	0.995773	1.05707	1.04788	1.00447	0.969579	1.03647	1.06899	0.0334998	0.082291
P02462	3.65	5	5	11	1669	160.51	8.27979	0.893532	1.00312	0.965449	0.993001	1.01625	1.05002	0.954033	1.01976	1.06889	0.143254	0.239979
Q9HC36	5.48	2	2	2	420	46.9904	8.73389	0.948458	1.00109	0.956205	0.980462	1.05248	1.07258	0.968584	1.03518	1.06875	0.109207	0.198062
O43148	2.31	2	2	3	476	54.8093	6.60986	0.967161	0.941344	0.988273	1.04763	1.01157	1.03671	0.965592	1.03197	1.06874	0.0183881	0.054161
Q9HAU4	4.28	3	3	3	748	86.1417	7.95752	0.970852	1.00563	0.962454	1.03248	1.01593	1.09252	0.979644	1.04698	1.06873	0.0656106	0.135993
Q9H6S0	2.17	3	3	4	1430	160.147	8.39697	0.910741	1.02896	0.941713	0.936618	1.01658	1.12608	0.960472	1.02643	1.06867	0.36983	0.488386
Q8NE86	4.27	1	1	1	351	39.8418	8.646	0.955799	0.97849	0.974877	1.03158	1.04618	1.03108	0.969722	1.03628	1.06864	0.00150596	0.0112164
Q02040	1.29	1	1	1	695	80.6859	9.72998	0.999068	0.910117	0.996315	0.9274	1.12259	1.05485	0.9685	1.03495	1.06861	0.359408	0.477524
Q7Z2W9	8.29	2	2	2	205	22.8003	9.89111	0.941839	0.94629	1.01735	1.0123	1.02808	1.06432	0.968493	1.0349	1.06857	0.0831904	0.16291
Q96J02	3.88	4	4	5	903	102.738	6.30322	1.00345	0.965838	0.960206	1.01455	1.05361	1.06209	0.976497	1.04342	1.06853	0.0285197	0.0735131
Q96SZ6	1.66	1	1	1	601	67.6456	8.20654	0.903739	0.989138	1.01396	0.980664	0.99102	1.13423	0.968945	1.0353	1.06849	0.328977	0.447229
O15173	8.52	1	1	3	223	23.8037	4.88135	0.946853	1.00907	0.966581	1.00126	1.08671	1.03462	0.974167	1.04086	1.06847	0.0970833	0.181434
P52788	19.95	6	6	8	366	41.2418	5.021	0.956374	0.970177	0.96024	1.02729	1.03252	1.02463	0.962264	1.02815	1.06847	0.000152759	0.00289973
O95758	6.16	2	4	9	552	59.6521	9.0415	0.887936	1.02849	0.963366	0.907013	0.935575	1.2342	0.95993	1.02559	1.06841	0.589908	0.684742
O14974	22.43	23	23	29	1030	115.211	5.40186	0.982081	0.97824	0.967812	1.04057	1.04538	1.04236	0.976044	1.04277	1.06836	0.000119172	0.00264036
Q01581	5.38	3	3	3	520	57.2574	5.41455	0.963047	0.942752	1.00899	1.12825	1.00873	0.977055	0.971597	1.03801	1.06836	0.255052	0.371117
P05198	30.79	10	10	16	315	36.0894	5.08447	0.961347	0.964239	0.984756	1.0289	1.05567	1.02451	0.970114	1.03636	1.06829	0.00560027	0.0247493
P62861	13.56	2	2	8	59	6.64382	12.147	0.97109	0.905364	0.979787	1.03216	1.02138	0.997679	0.95208	1.01707	1.06826	0.0640963	0.133688
Q9NY12	6.91	2	2	2	217	22.3342	10.9165	0.88237	1.05239	0.971174	1.05979	1.00859	1.03587	0.968644	1.03475	1.06825	0.26681	0.383926
O00303	15.97	5	5	18	357	37.5402	5.45264	0.971551	0.97938	0.968393	1.00673	1.0602	1.05157	0.973108	1.0395	1.06823	0.0170948	0.0516171
P34897	25.6	12	12	22	504	55.9577	8.52881	0.964158	0.968292	0.9754	1.03632	1.04856	1.0213	0.969283	1.03539	1.0682	0.00149823	0.0112102
P62917	46.69	14	15	41	257	28.0073	11.0337	0.982604	0.96233	0.957412	1.02957	1.03369	1.03689	0.967448	1.03338	1.06815	0.00117949	0.00964663
O95602	2.33	4	4	4	1720	194.687	7.03467	0.96765	0.959245	0.983728	1.04758	1.04463	1.01667	0.970207	1.03629	1.06812	0.00561458	0.0247538
O94966	0.91	1	1	1	1318	145.559	6.27783	0.893141	0.944178	1.07543	1.25682	0.881898	0.971992	0.970917	1.0369	1.06796	0.626464	0.717831
Q16526	1.37	1	1	1	586	66.3524	8.00146	0.974167	0.925007	1.01059	1.06596	1.04734	0.994023	0.969922	1.03577	1.06789	0.115564	0.205402
Q9H5V9	7.21	2	2	2	222	25.608	8.73389	1.00335	0.951681	0.952704	1.04197	1.02817	1.03493	0.969246	1.03503	1.06787	0.0198521	0.0574607
Q86XP3	17.48	13	13	19	938	102.912	7.02002	0.947027	0.977853	0.972987	1.00086	1.04026	1.05341	0.965956	1.03151	1.06787	0.0237821	0.0649618
Q96S19	13.24	2	2	2	204	22.5637	7.82568	0.967848	0.934097	0.994059	0.959415	1.02748	1.10555	0.965335	1.03082	1.06783	0.224732	0.337008
Q14807	1.05	1	1	1	665	73.2167	9.45166	0.955232	0.948689	1.00565	1.0493	1.01872	1.03849	0.969858	1.0355	1.06769	0.0309069	0.0776468
Q9UNS1	0.58	1	1	1	1208	138.572	5.40186	0.924545	1.03004	0.956263	1.02693	0.993744	1.08691	0.970281	1.03586	1.06759	0.188948	0.295565
P46063	29.74	18	19	48	649	73.41	7.88428	0.97618	0.975927	0.954534	1.03614	1.03913	1.02733	0.96888	1.0342	1.06742	0.00122505	0.0099464
Q9HCJ1	1.22	1	1	1	492	54.2054	7.88428	1.01757	0.945645	0.948496	1.08901	1.03992	0.978703	0.970571	1.03588	1.06729	0.174761	0.278203
P83731	45.22	11	11	39	157	17.7679	11.2534	1.00429	0.967103	0.934302	1.03428	1.01727	1.04958	0.968563	1.03371	1.06726	0.0429908	0.0994397
Q9BRT9	6.73	2	2	2	223	26.0303	4.98291	1.02394	0.934585	0.944504	1.03958	1.05513	1.00312	0.967675	1.03261	1.0671	0.113966	0.203657
Q96PV6	4.63	4	4	7	800	88.102	9.11475	0.902619	0.951401	1.02183	1.04609	1.05626	0.966237	0.958615	1.02286	1.06702	0.224885	0.33713
Q53GG5	2.75	1	1	2	364	39.2074	6.88818	1.05404	0.940488	0.906974	1.01978	1.09045	0.985587	0.967167	1.03194	1.06697	0.297803	0.416506
O94855	8.62	10	10	17	1032	112.936	7.25439	0.956147	0.983489	0.963637	1.02425	1.03985	1.03354	0.967758	1.03255	1.06695	0.00225968	0.0141732
Q9BW27	1.22	1	1	1	656	74.9711	5.5542	0.95941	0.995542	0.957426	1.04345	1.03691	1.0267	0.970793	1.03569	1.06685	0.00819104	0.0313606
Q9H5Q4	6.82	3	3	3	396	45.3198	9.18799	0.984539	0.910991	0.996253	1.0663	1.0001	1.01819	0.963928	1.0282	1.06668	0.124964	0.216651
Q15599	4.15	1	2	2	337	37.391	7.92822	0.999016	0.96904	0.94447	0.99956	1.12721	0.979807	0.970842	1.03553	1.06663	0.25576	0.371471
P17025	5.16	1	2	3	639	73.5982	8.67529	0.940476	0.916854	1.05046	0.9627	1.03474	1.10395	0.969263	1.0338	1.06658	0.327801	0.446307
Q8TEQ6	8.49	12	12	17	1508	168.483	6.62451	0.962611	0.97736	0.96414	1.05189	1.00488	1.04064	0.968037	1.03247	1.06656	0.0124749	0.0417525
Q7L1Q6	26.49	13	15	40	419	48.0127	5.92236	1.0028	0.969301	0.940676	1.03502	1.05813	1.01345	0.970926	1.03553	1.06654	0.0431387	0.0996778
Q9NRX2	5.71	1	1	1	175	20.0376	10.1108	0.970266	1.02149	0.919667	0.921271	1.11567	1.06819	0.970473	1.03504	1.06654	0.379918	0.498408
Q9NR46	5.06	2	2	2	395	43.9466	5.98584	0.95821	0.963443	0.98659	0.998157	1.02561	1.07778	0.969414	1.03385	1.06647	0.0610015	0.12883
Q9BYV8	12.87	4	4	4	373	41.3429	8.32373	0.997859	0.962155	0.964228	1.0433	1.03216	1.04313	0.974748	1.03953	1.06646	0.00594792	0.0255675
P61254	40	2	10	35	145	17.2475	10.5503	0.996332	0.972767	0.941032	1.06647	1.02938	1.0073	0.970044	1.03438	1.06633	0.052347	0.114491
Q8TF01	1.99	2	2	2	805	92.5211	10.0229	0.968463	0.973421	0.968029	1.05218	1.03045	1.0201	0.969971	1.03424	1.06626	0.00259752	0.015338
Q9UQ35	11.99	26	26	34	2752	299.438	12.0591	0.948622	0.949147	0.992395	0.986609	1.00948	1.08549	0.963388	1.02719	1.06623	0.127162	0.219305
Q9BPX3	10.84	10	10	14	1015	114.262	5.59229	0.989164	0.946407	0.971392	1.04032	1.02214	1.03604	0.968988	1.03283	1.06589	0.00925494	0.0341692
P11940	37.74	19	24	54	636	70.6259	9.49561	0.974286	0.968764	0.965157	1.03907	1.04766	1.01284	0.969402	1.03319	1.0658	0.00411878	0.020118
Q15542	0.75	1	1	1	800	86.7763	5.64307	0.960773	0.944381	1.00643	1.00908	1.05131	1.04276	0.970527	1.03439	1.0658	0.0475493	0.107187
Q14739	12.36	9	9	11	615	70.658	9.36377	0.997441	0.958742	0.917481	1.03866	1.01562	1.00841	0.957888	1.02089	1.06578	0.0640982	0.133688
Q15758	7.76	4	4	9	541	56.5623	5.47803	0.938718	0.919642	1.05115	1.05598	1.04832	0.996407	0.969838	1.03357	1.06571	0.230455	0.343011
Q8N5K1	17.04	2	2	2	135	15.2685	9.61279	0.984468	0.950803	0.974061	0.999772	1.04432	1.05628	0.969777	1.03345	1.06566	0.0327252	0.0809503
Q96H79	11.33	2	2	2	300	32.9405	8.1333	0.940571	0.922882	1.04449	1.01083	1.03132	1.05662	0.969315	1.03292	1.06562	0.188558	0.295203
Q8TBA6	7.8	5	5	5	731	82.9738	5.8335	0.955654	0.980852	0.971195	1.0192	1.04434	1.03481	0.969234	1.03279	1.06557	0.0035931	0.0183633
Q9NPD3	8.16	2	2	2	245	26.3665	6.52197	1.02223	0.965518	0.923923	1.01339	1.06009	1.02908	0.970556	1.03419	1.06556	0.114515	0.204437
Q15056	31.05	9	9	25	248	27.3684	7.2251	0.939241	0.985088	0.95269	0.99627	1.0347	1.03441	0.959006	1.02179	1.06547	0.028154	0.0729107
Q8NC51	42.16	21	21	49	408	44.9385	8.646	0.977951	0.959614	0.958502	1.03247	1.03461	1.01855	0.965355	1.02855	1.06546	0.0014357	0.0108965
Q6PGN9	3.03	1	1	1	363	38.7726	11.2095	0.972363	0.999595	0.940317	0.992948	1.01345	1.09641	0.970758	1.03427	1.06542	0.152213	0.250888
Q6ZS72	1.69	1	1	1	473	50.4777	8.49951	0.944218	0.98826	0.982648	1.08848	1.01078	1.00651	0.971709	1.03525	1.0654	0.101712	0.188258
O95983	5.5	2	2	3	291	32.8233	5.33838	1.01621	0.915883	0.979764	1.03498	1.03123	1.03593	0.970617	1.03405	1.06535	0.0967981	0.181083
Q12965	4.51	5	5	5	1108	126.982	8.92432	0.914147	0.98885	0.982578	1.04064	1.00036	1.03295	0.961858	1.02465	1.06528	0.0800554	0.158512
Q04637	22.76	36	40	75	1599	175.382	5.32568	0.970123	0.968137	0.971204	1.03181	1.03039	1.03706	0.969822	1.03309	1.06523	9.01236e-06	0.000987119
P10412	52.97	6	18	94	219	21.852	11.0337	0.996847	0.965512	0.930703	0.999994	1.06246	1.01913	0.964354	1.02719	1.06516	0.077287	0.154511
Q86U38	2.52	2	2	2	636	69.3945	7.28369	0.984547	0.97137	0.956501	1.02827	1.01436	1.05943	0.970806	1.03402	1.06511	0.0154241	0.0481604
Q13283	27.9	10	11	34	466	52.1321	5.51611	0.927068	0.99481	0.977714	1.00908	1.02816	1.05091	0.966531	1.02939	1.06503	0.0566032	0.12161
Q9NVI7	25.71	7	18	47	634	71.3247	8.98291	0.991118	0.940276	0.967551	1.02379	1.04891	1.01461	0.966315	1.0291	1.06498	0.0247804	0.066839
P27701	5.24	1	1	1	267	29.6058	5.23682	0.941259	0.924439	1.04788	1.02087	1.09124	0.990747	0.971191	1.03428	1.06496	0.265575	0.382642
P53701	17.91	5	5	5	268	30.5818	6.68311	0.919356	0.992122	0.992721	1.00485	1.05409	1.03388	0.968066	1.03094	1.06495	0.0899671	0.172452
Q9NVF7	2.72	1	1	1	368	41.1234	9.5542	0.965092	0.957404	0.992011	1.07692	1.01243	1.01436	0.971502	1.03457	1.06492	0.0559119	0.120542
Q9NYK5	13.61	5	5	5	338	38.6867	7.6499	0.965479	0.981713	0.965482	1.02864	1.02789	1.04523	0.970892	1.03392	1.06492	0.00129307	0.0101733
Q9UKN8	0.97	1	1	1	822	91.9235	6.65381	0.98548	0.965253	0.962895	1.03343	1.02625	1.04302	0.97121	1.03423	1.06489	0.00189411	0.0129433
Q9NZJ7	11.05	4	4	5	389	41.5173	9.31982	0.976891	0.915112	1.01412	0.980845	1.03964	1.074	0.968708	1.03149	1.06482	0.188615	0.29521
P23396	69.96	15	15	59	243	26.6714	9.65674	0.976792	0.971012	0.968548	1.03757	1.04741	1.02033	0.972118	1.0351	1.06479	0.0016046	0.0117167
O95819	9.52	8	11	13	1239	142.013	7.45947	0.940304	0.986079	0.969707	1.02661	1.04003	1.01708	0.965364	1.0279	1.06479	0.0138948	0.0447356
O75525	8.96	2	4	5	346	38.7756	7.60596	0.953008	0.992926	0.955097	1.04617	1.07542	0.967346	0.96701	1.02965	1.06477	0.146113	0.243469
Q9BYG3	15.02	4	4	5	293	34.201	9.87646	0.92594	1.04921	0.962279	1.03756	1.05384	1.03622	0.979143	1.04254	1.06475	0.161845	0.263138
Q9P2C4	2.61	2	2	3	612	69.2797	8.92432	0.968774	0.961944	0.967163	1.00449	1.03489	1.04602	0.96596	1.02846	1.06471	0.00766274	0.030094
Q9UDY8	1.33	1	1	1	824	92.2131	5.73193	0.995154	0.964707	0.955278	1.06993	1.02818	1.00557	0.971713	1.03456	1.06468	0.0483004	0.108486
Q9NVV4	1.55	1	1	2	582	66.13	9.0415	1.00685	0.938355	0.966424	1.03289	1.07044	0.996605	0.970544	1.03331	1.06467	0.097602	0.182221
Q9Y3M8	2.7	4	4	7	1113	124.889	7.02002	0.982298	0.994274	0.951591	1.01364	0.984536	1.11929	0.976054	1.03915	1.06465	0.214991	0.325546
O75822	29.46	9	10	14	258	29.0445	4.83057	0.984805	0.963784	0.957614	1.05664	1.02794	1.00947	0.968734	1.03135	1.06464	0.0173441	0.0520884
P62263	39.07	7	7	31	151	16.2625	10.0522	0.958068	0.973256	0.978766	1.00833	1.04422	1.04511	0.97003	1.03255	1.06445	0.0100634	0.0361393
P19022	0.99	1	1	1	906	99.7473	4.80518	0.973813	0.911191	1.02752	1.03266	1.01852	1.04899	0.97084	1.03339	1.06443	0.146213	0.243469
O94923	2.92	2	2	2	617	70.0567	8.96826	0.970661	0.964857	0.978306	1.07297	1.01166	1.01677	0.971275	1.0338	1.06437	0.0354462	0.0860506
Q9H6T3	5.86	3	3	3	665	75.6719	6.84424	0.921532	1.00687	0.932326	1.02732	0.945994	1.07128	0.953574	1.01487	1.06428	0.248858	0.363716
Q9NYH9	9.05	5	7	7	597	70.1488	7.28369	0.950112	0.982655	0.977681	1.0467	1.01313	1.03768	0.970149	1.0325	1.06427	0.0119096	0.0403682
Q9Y5V3	12.98	9	9	13	778	86.1073	5.8335	0.971011	0.947232	0.990094	1.01747	1.04692	1.03065	0.969446	1.03168	1.06419	0.0144082	0.0459197
O60678	2.07	1	1	1	531	59.8648	5.35107	0.979506	0.97923	0.958013	1.08951	1.01655	0.997748	0.97225	1.0346	1.06413	0.0969554	0.181256
O95167	8.33	1	1	1	84	9.27285	8.45557	0.965823	0.956305	0.990924	0.908942	1.13706	1.05387	0.971017	1.03329	1.06413	0.408106	0.525029
P32969	32.29	6	6	18	192	21.8498	9.94971	0.934065	1.05142	0.947215	1.02285	1.01924	1.07836	0.977566	1.04015	1.06402	0.208338	0.318669
Q9Y696	40.71	7	8	28	253	28.7537	5.59229	0.966537	0.975742	0.966719	1.0358	1.04603	1.01321	0.969666	1.03168	1.06395	0.00364769	0.0185548
Q02809	22.15	14	14	37	727	83.4974	6.94678	0.974291	0.975008	0.95668	1.01806	1.0357	1.03784	0.96866	1.03053	1.06387	0.00203917	0.0134802
Q04721	2.55	5	7	8	2471	265.226	5.13525	0.986699	0.9137	0.971609	1.04545	1.0234	0.986568	0.957336	1.01847	1.06386	0.0952568	0.17922
Q9UBR5	3.95	1	1	1	152	17.1585	9.31982	1.04012	0.917016	0.956977	1.06209	1.0077	1.03028	0.971372	1.03336	1.06381	0.192062	0.299615
P46783	57.58	13	13	66	165	18.8859	10.1548	0.986901	0.965658	0.962895	1.02885	1.02793	1.04465	0.971818	1.03381	1.06379	0.00265811	0.0155154
O43447	27.68	4	7	14	177	19.1956	8.07471	0.969449	0.96264	0.981126	1.02195	1.05871	1.01826	0.971072	1.03297	1.06375	0.0114849	0.0395975
Q2VPK5	2.72	1	1	1	515	56.071	6.31592	1.09406	0.911336	0.908888	1.03688	1.04608	1.01652	0.971429	1.03316	1.06355	0.375351	0.493576
Q9NRL2	3.08	5	5	7	1556	178.592	6.59521	0.972062	0.953286	0.983764	1.05449	1.0201	1.01932	0.969704	1.0313	1.06352	0.0134973	0.0437586
Q9Y4X5	1.8	1	1	1	557	64.0758	5.08447	0.929563	0.984991	1.00194	1.05408	0.994075	1.05303	0.972163	1.03373	1.06333	0.10527	0.193169
Q9H583	3.08	7	7	9	2144	242.215	6.53662	0.968898	0.974425	0.933174	1.05264	0.987161	1.01878	0.958833	1.01953	1.0633	0.0569828	0.12219
P42574	9.75	3	3	3	277	31.5875	6.53662	0.975146	0.975085	0.945888	1.01684	1.05451	1.00796	0.965373	1.02644	1.06325	0.0241501	0.0656459
O94915	1.19	4	4	5	3013	339.383	5.57959	0.982134	0.956398	0.989167	1.06339	1.03698	1.01229	0.975899	1.03755	1.06318	0.025734	0.06873
O94885	1.44	2	2	3	1247	136.568	6.0874	0.958336	0.996924	0.952565	0.994238	1.02102	1.07608	0.969275	1.03045	1.06311	0.0928126	0.176224
Q04941	8.55	1	1	2	152	16.6797	7.23975	0.948795	0.963552	0.99611	1.08995	0.994749	1.00691	0.969486	1.03053	1.06297	0.138153	0.233572
Q96KR1	11.82	11	11	14	1074	116.939	9.0415	0.978223	0.958117	0.983627	1.02826	1.02579	1.04965	0.973323	1.03457	1.06292	0.00484478	0.0223499
Q5T5Y3	2.25	3	3	4	1602	177.861	6.72705	0.976986	0.980392	0.961258	1.01845	1.04318	1.04029	0.972879	1.03397	1.0628	0.00334923	0.0178179
Q01518	53.89	26	28	115	475	51.8687	8.06006	0.970175	0.980279	0.958074	1.02738	1.03571	1.02795	0.969509	1.03035	1.06275	0.000942793	0.00842332
Q9NP72	19.42	4	4	6	206	22.9626	5.23682	1.01372	0.952396	0.951869	1.03761	1.05987	1.00357	0.972662	1.03368	1.06274	0.0807844	0.159344
P62854	37.39	4	4	16	115	13.0071	11.0044	0.967671	0.966952	0.990724	1.04984	1.01563	1.04327	0.975115	1.03624	1.06269	0.00946441	0.0346223
P49247	2.57	1	1	1	311	33.248	8.54346	0.972717	0.928833	1.01423	1.01744	1.04435	1.03649	0.971928	1.03276	1.06259	0.0787639	0.156742
Q969G3	11.92	4	5	6	411	46.6206	4.88135	1.01679	0.976747	0.942318	1.01893	1.03085	1.06958	0.978619	1.03978	1.0625	0.0814032	0.160127
P58546	38.14	3	3	7	118	12.8866	5.51611	0.986338	0.935694	1.01915	1.05952	1.03716	1.02825	0.980393	1.04164	1.06247	0.0779851	0.155469
Q9NZL9	12.57	4	4	6	334	37.5282	7.35693	0.985775	0.951761	0.981453	1.04349	1.03231	1.02551	0.972997	1.03377	1.06246	0.00696112	0.0282799
P25490	13.53	8	8	8	414	44.6847	6.25244	0.951415	0.968981	0.998955	1.02561	1.06158	1.01447	0.973117	1.03389	1.06245	0.037693	0.0900966
Q16537	4.93	2	3	4	467	54.6645	6.94678	0.971679	0.971191	0.963991	1.04247	1.02662	1.01908	0.968954	1.02939	1.06237	0.00117725	0.00964241
Q14498	7.92	5	5	12	530	59.3427	10.0962	1.00359	0.95816	0.935495	1.02303	1.01693	1.03799	0.96575	1.02598	1.06237	0.0454064	0.103274
Q9BUN8	8.37	2	2	2	251	28.7818	9.51025	0.990853	0.928029	0.997237	1.03586	1.06181	1.0002	0.97204	1.03262	1.06233	0.0998389	0.185406
Q08378	16.29	22	22	28	1498	167.252	5.43994	0.976817	0.962084	0.969822	1.01671	1.03317	1.04007	0.969574	1.02999	1.06231	0.00175174	0.0123239
Q8TDM6	1.62	3	3	3	1919	213.735	7.41553	0.997245	0.948417	0.976693	1.02992	1.04672	1.02743	0.974118	1.03469	1.06218	0.0170393	0.0515331
P62847	35.34	6	6	24	133	15.4134	10.7847	1.00147	0.950763	0.982819	1.03379	1.03855	1.04508	0.978349	1.03914	1.06214	0.01601	0.0493552
P62244	59.23	8	8	27	130	14.83	10.1255	0.975676	0.953874	0.984156	1.0125	1.04115	1.0407	0.971235	1.03145	1.062	0.0100073	0.0360462
Q9UKF6	7.16	5	5	5	684	77.4362	5.60498	1.00693	0.957901	0.965089	1.04494	1.03258	1.03404	0.976639	1.03719	1.062	0.0184859	0.0543201
P46776	33.78	5	5	18	148	16.551	11.0044	0.97554	1.00377	0.963249	1.02594	1.01035	1.08848	0.980852	1.04159	1.06192	0.0853908	0.165795
Q9Y5J9	9.64	1	1	1	83	9.33754	5.12256	0.987607	0.984707	0.946987	1.00616	1.09788	0.995933	0.9731	1.03333	1.06189	0.159983	0.260986
P46777	46.13	20	20	88	297	34.3407	9.71533	0.962001	0.977019	0.965939	1.0303	1.03124	1.02312	0.96832	1.02822	1.06186	0.000318472	0.00435551
P55061	5.49	1	1	1	237	26.5199	8.54346	1.02468	0.875921	1.0157	1.10033	0.969178	1.02674	0.9721	1.03208	1.0617	0.383354	0.501502
Q13685	6.68	3	3	4	434	46.7214	4.42432	0.956305	0.957619	1.00913	1.03642	1.04628	1.02061	0.97435	1.03443	1.06167	0.033732	0.0827523
Q8N806	3.76	2	2	2	425	47.9677	4.80518	0.921786	1.05627	0.928806	0.900644	1.0648	1.12004	0.968954	1.0285	1.06145	0.493294	0.603756
Q13442	43.09	10	10	21	181	20.6176	8.86572	0.966393	0.94177	0.997867	1.02806	1.00956	1.04697	0.968677	1.0282	1.06144	0.0379364	0.0905682
Q6ZWT7	3.65	1	1	1	520	59.4882	8.03076	0.985923	0.997829	0.931656	0.951339	0.959395	1.18341	0.971803	1.03138	1.06131	0.491328	0.601877
O76095	4.79	1	1	1	146	16.3473	8.27979	0.981712	1.03678	0.900695	0.964491	1.04807	1.08546	0.973063	1.03267	1.06126	0.326014	0.444282
Q13158	11.54	2	2	2	208	23.2648	5.69385	0.959023	0.98113	0.963131	0.957346	0.994877	1.12879	0.967761	1.027	1.06121	0.322025	0.440242
P45973	25.13	6	6	9	191	22.2111	5.85889	0.972029	0.981295	0.948005	1.02195	1.03379	1.02309	0.967109	1.02628	1.06118	0.00507273	0.0230654
P55081	8.2	3	3	3	439	51.9266	4.98291	0.97048	0.917982	1.03843	1.04727	1.04306	1.01561	0.975629	1.03532	1.06118	0.175001	0.278426
Q9NS87	7.06	11	11	11	1388	160.061	5.99854	0.9411	0.976326	0.963036	1.0294	1.00318	1.0237	0.960154	1.01876	1.06104	0.0107439	0.0376508
O95985	0.81	1	1	1	862	96.5992	8.11865	1.01193	0.910171	0.995215	1.04823	0.997308	1.04971	0.972439	1.03175	1.06099	0.17393	0.277406
P42766	44.72	7	8	21	123	14.5426	11.0483	0.999308	0.974259	0.932519	1.01581	1.00916	1.05818	0.968695	1.02772	1.06093	0.0760163	0.152251
B9A064	3.74	1	1	1	214	23.0486	8.83643	0.827035	0.95299	1.13933	0.999981	1.06664	1.03027	0.97312	1.0323	1.06081	0.558105	0.659385
Q8WVK2	10.32	1	1	1	155	18.8489	11.6196	0.963511	0.996844	0.959032	0.987533	1.0437	1.06562	0.973129	1.03228	1.06079	0.0863425	0.167001
Q5TBB1	3.21	1	1	1	312	35.1164	9.12939	1.02359	0.89298	1.00192	1.04423	1.05764	0.993819	0.97283	1.03189	1.06071	0.258145	0.37435
O14925	4.78	1	1	1	209	21.929	8.60205	0.992679	0.941938	0.98503	1.04877	1.03567	1.01243	0.973216	1.03229	1.0607	0.0361015	0.0873756
Q8IYB5	4.07	3	3	3	467	50.3544	8.74854	0.975982	0.961767	1.00959	1.04238	1.03439	1.04935	0.982448	1.04204	1.06066	0.0158683	0.0489997
Q13868	11.6	3	3	5	293	32.7681	7.50342	0.94791	1.00592	0.952186	1.01751	0.977481	1.08701	0.968672	1.02733	1.06056	0.188458	0.295203
Q96A00	11.56	1	2	2	147	16.6828	9.37842	0.873849	1.09576	0.949429	0.94182	0.939823	1.2138	0.973013	1.03181	1.06043	0.627044	0.718202
Q9UGP8	9.61	8	8	9	760	87.9416	5.31299	0.955949	0.997045	0.983742	1.05612	1.04004	1.018	0.978912	1.03805	1.06042	0.0225897	0.0626233
P62753	31.33	12	12	36	249	28.663	10.8433	0.982389	0.985097	0.941285	1.0066	1.02933	1.0484	0.969591	1.02811	1.06036	0.0347845	0.0848032
P49720	26.34	4	4	8	205	22.9335	6.55127	0.926356	1.00094	0.993449	1.00301	1.03775	1.05626	0.973582	1.03234	1.06035	0.107257	0.195492
Q15269	6.86	7	7	9	919	102.387	6.15088	0.983187	0.972999	0.945958	1.00486	1.04408	1.02829	0.967381	1.02574	1.06033	0.0214303	0.0605819
P08865	50.51	11	12	26	295	32.8334	4.86865	0.986697	0.95314	0.979518	1.03573	1.04511	1.01452	0.973118	1.03179	1.06029	0.0126178	0.0419541
Q16629	19.33	5	5	11	238	27.35	11.8247	0.984858	0.946191	0.98162	1.04291	1.01386	1.03113	0.970889	1.0293	1.06016	0.0175745	0.0525824
P78371	56.07	29	29	84	535	57.4521	6.45557	0.967922	0.968096	0.96704	1.00733	1.03809	1.03167	0.967686	1.0257	1.05995	0.00346848	0.0180507
O75446	4.09	1	1	2	220	23.2919	9.17334	0.958789	0.962079	0.999555	1.02542	1.03479	1.0349	0.973475	1.0317	1.05982	0.0123455	0.0414684
Q9HCS7	2.22	2	2	2	855	99.9464	6.22705	0.974503	0.9738	0.971272	1.03645	1.04103	1.01652	0.973192	1.03133	1.05974	0.0015601	0.0114667
O15541	2.92	1	1	1	343	38.7626	5.69385	0.970333	0.966266	0.984674	1.0109	1.0659	1.01899	0.973758	1.03193	1.05974	0.0320952	0.0797881
O60909	1.34	1	1	1	372	41.9455	9.37842	1.06304	0.904527	0.952182	1.047	1.03396	1.01301	0.973251	1.03133	1.05967	0.29283	0.410889
P06756	11.35	13	13	16	1048	115.964	5.68115	0.979307	0.955247	0.983305	1.02637	1.0363	1.02915	0.97262	1.03061	1.05962	0.00330212	0.0176682
O43818	11.79	5	5	6	475	51.8085	7.85498	0.973329	0.977873	0.944052	1.03185	1.04532	0.990581	0.965085	1.02258	1.05958	0.0425518	0.0986693
Q08379	12.28	11	11	14	1002	113.017	5.021	0.977625	0.955964	0.987829	1.02051	1.04881	1.02607	0.973806	1.0318	1.05955	0.0104995	0.0370526
Q9H7B2	13.4	4	4	7	306	35.5602	9.99365	1.01349	0.945355	0.925537	0.971365	1.00021	1.08451	0.961459	1.01869	1.05953	0.255346	0.371449
Q9NW82	4.74	3	3	3	654	73.155	6.32861	0.965425	0.982682	0.949059	1.04333	0.992093	1.03399	0.965722	1.02314	1.05945	0.0361285	0.0874031
P15144	15.41	17	17	36	967	109.471	5.47803	0.97613	0.979806	0.962607	1.00807	1.05052	1.03335	0.972848	1.03065	1.05941	0.0124891	0.0417749
Q8N201	1.1	2	2	2	2190	244.143	6.12549	0.89605	1.05635	0.964627	1.04463	0.973222	1.07244	0.972342	1.0301	1.0594	0.353234	0.471597
O95453	9.7	6	6	7	639	73.4048	6.20166	0.982479	0.972841	0.959332	1.0281	1.01467	1.04481	0.971551	1.02919	1.05933	0.00634573	0.0263941
Q12874	17.37	9	9	17	501	58.8123	5.37646	0.976623	0.966365	0.96624	1.01928	1.04223	1.02013	0.969743	1.02721	1.05926	0.00224622	0.014114
Q9NYM9	13.51	1	1	2	111	12.3802	8.1626	0.913488	1.02792	0.980811	1.03575	0.992655	1.06682	0.974072	1.03174	1.0592	0.218638	0.329461
P52298	12.18	2	2	3	156	17.9898	8.20654	0.993511	0.940585	0.998236	1.05607	1.03518	1.0146	0.977444	1.03528	1.05917	0.0583828	0.124714
P62829	54.29	8	8	32	140	14.8561	10.5063	0.991291	0.940549	0.975121	1.05078	1.01797	1.01011	0.968987	1.02629	1.05914	0.0422663	0.0981704
Q86UU0	2.13	3	3	3	1499	157.027	8.63135	0.986623	0.942009	0.986737	1.01612	1.03683	1.03481	0.971789	1.02925	1.05913	0.024258	0.0658242
Q8IZ69	1.12	1	1	1	625	68.6822	7.94287	0.938251	1.02499	0.959948	1.00848	1.03417	1.05324	0.974396	1.03197	1.05908	0.119111	0.209944
Q9BUJ2	19.51	16	16	27	856	95.6793	6.91748	0.959647	0.981841	0.976482	1.00728	1.02629	1.05668	0.972657	1.03008	1.05904	0.0223645	0.062247
Q8NCC5	1.42	1	1	1	494	54.4509	5.65576	1.0014	1.00366	0.918852	0.997495	1.10759	0.991352	0.974637	1.03215	1.05901	0.287835	0.405305
P54198	1.97	2	2	2	1017	111.764	8.07471	0.911199	0.927951	1.07269	1.06012	0.997061	1.02646	0.970614	1.02788	1.059	0.351928	0.470191
P43307	6.64	2	2	5	286	32.2153	4.48779	0.972917	0.970026	0.970283	1.01927	1.04258	1.0232	0.971075	1.02835	1.05898	0.0013989	0.0106813
P62750	56.41	15	15	47	156	17.6841	10.4478	0.964715	0.977499	0.990204	1.0274	1.0225	1.05511	0.977472	1.035	1.05886	0.0101185	0.0362322
Q08J23	14.47	11	11	14	767	86.4158	6.771	0.979441	0.957575	1.00227	1.03005	1.04785	1.0343	0.979761	1.0374	1.05883	0.0145531	0.0462946
O75381	1.86	1	1	1	377	41.2117	4.94482	0.892724	0.891709	1.13649	1.01317	1.0728	1.00658	0.973641	1.03085	1.05876	0.533707	0.638255
Q96B26	2.9	1	1	1	276	30.0203	5.30029	1.00622	0.92122	0.993893	1.01649	1.05488	1.02132	0.973776	1.0309	1.05866	0.121492	0.212814
P12236	50.67	3	17	37	298	32.8452	9.74463	0.958542	0.98149	0.981069	1.01385	1.07076	1.00778	0.9737	1.0308	1.05864	0.0562391	0.120967
Q9Y6A4	10.36	2	2	2	193	22.76	9.75928	0.952044	0.922323	1.04595	1.03999	1.03652	1.01395	0.973438	1.03015	1.05826	0.211215	0.321114
Q8TB37	3.13	1	1	1	319	34.0609	9.0415	1.01819	0.946821	0.954712	0.990118	0.966474	1.13307	0.97324	1.02989	1.05821	0.374539	0.492972
Q8NEU8	10.24	4	5	5	664	74.4463	4.94482	0.974579	0.97132	0.969279	1.00173	1.04854	1.03424	0.971726	1.02817	1.05808	0.0154739	0.0482081
P35658	11.1	19	19	22	2090	213.488	7.47412	0.98227	0.96084	0.975164	1.02027	1.02862	1.0388	0.972758	1.02923	1.05805	0.00240784	0.0146039
Q92769	17.21	5	10	22	488	55.3288	5.90967	0.949515	1.00021	0.963667	1.02023	1.04808	1.01419	0.97113	1.0275	1.05805	0.0372689	0.08958
P42858	0.41	2	2	2	3142	347.383	6.20166	0.972488	0.973564	0.968101	0.979613	0.986494	1.11693	0.971384	1.02768	1.05795	0.27638	0.393273
Q12792	30.57	9	14	22	350	40.2577	6.96143	0.9734	0.978426	0.97589	1.0187	1.04185	1.03681	0.975905	1.03245	1.05795	0.00140161	0.0106813
P26196	32.71	14	14	28	483	54.3823	8.66064	0.94719	0.976979	1.00464	1.03448	1.04357	1.02042	0.976269	1.03282	1.05793	0.0342122	0.0836
Q15233	34.61	16	17	62	471	54.1973	8.95361	0.965263	0.969838	0.978181	1.02077	1.02818	1.03275	0.971094	1.02723	1.05781	0.000400872	0.00488924
Q13573	16.79	9	9	12	536	61.4565	9.5249	0.951262	0.976644	0.97722	1.04455	1.00411	1.02417	0.968375	1.02428	1.05773	0.0181266	0.0535742
P55212	8.19	3	3	3	293	33.2885	6.93213	0.892799	0.995512	1.00634	1.17399	0.994095	0.893606	0.964884	1.02056	1.05771	0.568147	0.667719
Q8IUS5	1.93	1	1	1	362	42.2967	8.35303	0.914213	0.948148	1.06427	1.10666	1.05097	0.93783	0.975544	1.03182	1.05769	0.450175	0.562972
Q7L2E3	7.12	9	9	9	1194	133.855	8.77783	0.989006	0.971391	0.961753	1.04483	1.03061	1.01526	0.97405	1.03023	1.05768	0.00860237	0.0325561
Q6GQQ9	2.85	3	3	3	843	92.468	6.7124	0.989478	0.960596	0.978607	1.04101	1.04385	1.01251	0.976227	1.03246	1.0576	0.0126516	0.0420166
Q16658	33.67	18	18	64	493	54.4961	7.23975	0.973039	0.991643	0.949925	1.0153	1.03358	1.03345	0.971535	1.02744	1.05755	0.0143898	0.0459059
Q9Y4R8	0.96	1	1	1	837	91.6892	5.75732	0.919536	1.01768	0.988408	1.05137	0.987231	1.05517	0.975209	1.03125	1.05747	0.19943	0.307961
Q8WVX9	6.99	3	3	3	515	59.3188	9.17334	0.974979	0.949815	1.00013	1.06389	1.02877	1.00031	0.974974	1.03099	1.05745	0.0751192	0.150778
Q9NY93	6.03	4	4	4	547	61.551	9.26123	0.988877	0.997753	0.922939	1.01479	0.949515	1.11243	0.969856	1.02558	1.05745	0.351568	0.469823
Q9BQ39	6.78	5	5	6	737	82.5141	9.17334	0.959115	0.961275	0.972274	1.05354	0.982757	1.02253	0.964221	1.01961	1.05744	0.0568699	0.122015
Q9Y2D2	4.62	1	1	1	325	35.9613	9.15869	0.802586	0.76957	1.34823	1.12523	0.957809	1.00507	0.973462	1.02937	1.05743	0.787659	0.845953
Q8N1G2	2.28	2	2	3	835	95.26	7.04932	1.01484	0.939783	0.970273	1.00736	1.1137	0.971798	0.974966	1.03095	1.05742	0.307182	0.426209
P29692	40.93	9	10	42	281	31.1028	5.0083	0.955024	0.985169	0.969859	1.01129	1.03179	1.03402	0.970017	1.0257	1.05741	0.00792378	0.0308233
Q99848	24.84	7	7	8	306	34.8304	10.0962	0.96097	0.981504	0.974879	1.04129	1.00634	1.03716	0.972451	1.02826	1.05739	0.0113487	0.0392532
Q8IWA4	0.81	1	1	1	741	84.1062	6.32861	0.987208	0.953099	0.982671	0.996304	1.03369	1.06071	0.974326	1.03024	1.05738	0.0601643	0.127447
Q14624	1.94	2	2	4	930	103.293	6.97607	0.813657	0.906044	1.20375	1.0094	1.03378	1.04797	0.974484	1.03038	1.05736	0.661016	0.745645
P55769	36.72	6	6	15	128	14.1646	8.45557	0.976991	0.975612	0.974456	1.01854	1.0408	1.03556	0.975686	1.03163	1.05734	0.00116281	0.00958034
Q7LBR1	19.1	5	5	8	199	22.0952	8.104	0.997901	0.937554	0.978439	1.04564	1.02433	1.01092	0.971298	1.02696	1.05731	0.0529102	0.115407
Q8N1F7	21	17	17	25	819	93.4296	5.71924	0.967468	0.982685	0.969578	1.04166	1.05015	0.995069	0.973244	1.02896	1.05725	0.0350077	0.0852455
A0AVT1	13.78	14	14	20	1052	117.895	6.13818	0.9776	0.980998	0.970181	1.03415	1.03286	1.02937	0.97626	1.03213	1.05722	8.98646e-05	0.00229216
Q8NCL4	3.54	2	2	2	622	71.1131	8.17725	0.969039	1.02935	0.92431	1.05815	1.02362	1.0081	0.974234	1.02996	1.0572	0.174957	0.278426
Q8IXH7	1.02	1	1	1	590	66.2043	5.09717	1.02341	0.908206	0.991965	1.08789	0.980029	1.02286	0.974526	1.03026	1.05719	0.297144	0.415844
O43741	4.04	1	1	1	272	30.2832	6.45557	0.934357	1.02401	0.969266	1.07932	1.00226	1.01315	0.975876	1.03157	1.05708	0.191759	0.299292
O00764	20.51	7	7	18	312	35.0799	6.12549	0.941817	0.989987	0.975463	1.00649	1.03696	1.02973	0.969089	1.02439	1.05707	0.0311172	0.0779115
Q7Z6B7	8.85	7	9	11	1085	124.186	6.82959	1.00777	0.933418	0.961934	1.0277	1.02212	1.01885	0.967709	1.02289	1.05702	0.0646756	0.134705
Q9HCK8	1.98	4	4	4	2581	290.338	6.46826	0.926944	0.985226	1.00285	1.01177	1.01227	1.05641	0.971673	1.02681	1.05675	0.113472	0.203193
Q8NFH4	17.18	5	5	8	326	36.684	5.92236	0.941591	0.975346	0.970908	0.986945	1.04099	1.02362	0.962615	1.01719	1.05669	0.0462636	0.104695
Q9Y6V7	4.14	2	2	2	483	54.192	9.05615	0.945057	0.960959	1.01709	1.04419	1.01737	1.02709	0.974368	1.02955	1.05663	0.0762132	0.152536
O14907	13.71	1	1	1	124	13.7261	8.48486	1.02636	1.04268	0.859018	1.06034	1.0029	1.03048	0.976019	1.03124	1.05658	0.416434	0.532068
Q9P2B4	14.71	7	7	8	639	70.1148	8.06006	0.932043	0.968703	1.01739	1.01157	1.02794	1.04336	0.972711	1.02762	1.05645	0.105708	0.193475
Q9Y3C6	36.14	5	5	8	166	18.2251	7.98682	0.969582	0.998554	0.968644	1.01863	1.02329	1.06054	0.978927	1.03416	1.05642	0.0286431	0.0737328
Q9BY32	8.25	3	3	4	194	21.4319	5.65576	0.993519	0.967541	0.962081	1.02213	1.07121	0.994635	0.974381	1.02933	1.05639	0.0875321	0.168773
O43556	3.89	1	1	1	437	49.8191	6.55127	0.993056	0.924488	1.00773	1.04069	1.04417	1.00535	0.975092	1.03007	1.05638	0.125892	0.21765
P27635	48.6	10	10	31	214	24.5879	10.0815	0.953773	0.990026	0.959218	0.988948	1.00825	1.06928	0.967672	1.02216	1.05631	0.110963	0.199949
P28074	30.42	7	7	15	263	28.4622	6.91748	0.986795	0.970076	0.980732	1.0296	1.04791	1.02542	0.979201	1.03431	1.05628	0.00286854	0.0162183
Q96C90	17.01	2	2	4	147	15.901	4.85596	0.984225	0.937318	1.00192	1.06293	1.01641	1.00861	0.974487	1.02932	1.05627	0.0995338	0.185085
Q05086	6.29	6	6	7	875	100.623	5.22412	0.966026	1.00249	0.96724	1.03326	1.01886	1.04879	0.978586	1.03364	1.05626	0.020274	0.0582265
Q96F24	2.44	1	1	2	287	32.3576	5.87158	1.00588	0.983155	0.938109	1.03802	1.07351	0.980282	0.975715	1.0306	1.05625	0.178538	0.283247
Q14671	6.49	3	7	12	1186	126.395	6.84424	0.987696	0.926679	1.01932	1.02211	1.03432	1.04225	0.977898	1.0329	1.05624	0.119142	0.209944
P04908	65.38	3	8	61	130	14.127	11.0483	1.01492	0.986237	0.911191	1.05874	1.03858	0.97881	0.970781	1.02538	1.05624	0.235558	0.348472
O75665	1.78	2	2	2	1012	116.599	6.1001	0.964845	0.990506	0.966423	0.969581	1.03649	1.07983	0.973925	1.02863	1.05617	0.173962	0.277406
P20674	20	3	4	7	150	16.7517	6.78564	0.990333	0.967058	0.956104	0.920584	1.11552	1.04088	0.971165	1.02566	1.05612	0.398222	0.515639
Q7Z5L9	17.04	4	6	6	587	60.9867	8.68994	0.954102	0.973371	0.986535	0.961629	1.05994	1.05574	0.971336	1.02577	1.05604	0.178962	0.283679
Q8NI36	10.73	10	10	10	951	105.255	7.53271	1.01017	0.956228	0.969502	1.05488	1.0319	1.01363	0.978633	1.03347	1.05603	0.0528548	0.115376
P84098	44.39	10	11	44	196	23.4512	11.4731	1.01004	0.959375	0.950737	1.01747	0.998098	1.06757	0.973383	1.02771	1.05582	0.121941	0.21316
P84090	35.58	5	5	18	104	12.251	5.92236	1.00415	0.953285	0.944925	0.989575	1.05911	1.01508	0.967455	1.02125	1.05561	0.121832	0.21316
Q71RC2	12.71	7	7	7	724	80.5458	6.60986	0.958103	0.965271	1.02932	1.02752	1.05187	1.03743	0.984231	1.03894	1.05558	0.0823304	0.161594
P24385	9.83	3	3	3	295	33.7069	5.021	0.93641	0.979248	1.01904	1.02488	0.992049	1.08076	0.978232	1.03256	1.05554	0.197691	0.305846
P09012	34.4	6	8	12	282	31.2592	9.83252	0.951287	0.93707	1.03591	1.01973	1.04723	1.01969	0.974755	1.02888	1.05553	0.167897	0.269892
Q9Y6H1	6.62	1	1	1	151	15.5027	9.21729	0.915024	1.04984	0.963307	0.987077	1.02494	1.07874	0.976057	1.03025	1.05552	0.318151	0.436871
P05388	45.74	11	11	26	317	34.2518	5.97314	0.957756	1.00461	0.957892	1.03008	1.02938	1.02277	0.973419	1.02741	1.05546	0.0266788	0.0704623
Q9NY91	1.21	1	1	1	659	72.4073	6.15088	0.915112	1.08811	0.917072	0.733244	0.994711	1.35427	0.973433	1.02741	1.05545	0.789302	0.846839
Q8IZ07	12.2	7	7	9	590	67.5768	5.021	0.941814	0.977516	0.977856	1.05819	0.997972	1.00129	0.965728	1.01915	1.05532	0.0800962	0.158512
Q93009	13.34	15	15	22	1102	128.22	5.5542	0.982637	0.987119	0.962338	1.03627	1.02646	1.03099	0.977365	1.03124	1.05512	0.00269454	0.01563
Q14152	29.52	44	44	81	1382	166.468	6.78564	0.95969	0.981941	0.980186	1.02544	1.02494	1.03237	0.973939	1.02758	1.05508	0.00205711	0.0135507
P49321	31.47	20	21	39	788	85.1861	4.29736	1.01147	0.95859	0.948365	1.00072	1.03609	1.04234	0.972808	1.02638	1.05507	0.0844176	0.16465
Q8TD16	12.01	11	11	14	824	93.476	5.43994	0.974287	0.989389	0.972528	1.04815	1.0239	1.02573	0.978734	1.0326	1.05503	0.00469496	0.0219504
P42166	34.58	14	18	30	694	75.4456	7.66455	0.98735	0.957255	0.980442	1.03623	1.02536	1.02409	0.975015	1.02856	1.05492	0.00562382	0.0247581
P09497	20.96	6	6	7	229	25.1751	4.64014	0.982693	1.01019	0.960015	0.975865	1.04142	1.09776	0.984299	1.03835	1.05491	0.228925	0.341177
O43592	3.85	4	4	6	962	109.893	5.38916	0.986846	0.981689	0.952464	1.04144	1.01731	1.02218	0.973666	1.02698	1.05475	0.0148307	0.0468927
Q9NVM9	2.27	2	2	2	706	80.1743	6.69775	0.907677	0.985965	1.03382	1.00379	1.0659	1.01801	0.975821	1.02923	1.05473	0.265453	0.382642
Q9UH99	13.25	8	9	14	717	80.2616	6.72705	0.997281	0.972785	0.972546	1.07421	1.02009	1.00916	0.98087	1.03449	1.05466	0.0690645	0.14111
O94992	1.95	1	1	1	359	40.5985	4.89404	0.97485	1.00373	0.944173	0.897354	0.930577	1.25442	0.974251	1.02745	1.05461	0.668168	0.751588
Q7L9L4	25.93	5	5	8	216	25.0746	6.72705	0.991385	0.982604	0.960623	1.01729	1.03556	1.04197	0.978204	1.0316	1.05459	0.0105002	0.0370526
P30050	71.52	11	11	23	165	17.8075	9.42236	0.958509	1.01768	0.956074	1.00159	1.04476	1.04582	0.977421	1.03072	1.05453	0.0986384	0.183726
Q9NQP4	21.64	3	3	3	134	15.3046	4.52588	0.98293	0.982507	0.962853	1.00603	1.06119	1.02003	0.976097	1.02908	1.05428	0.0410842	0.0960967
Q96RT1	4.53	6	6	8	1412	158.2	5.50342	0.956587	0.96483	0.975811	1.03063	1.00811	1.0157	0.965743	1.01815	1.05426	0.0037414	0.0189136
Q13137	2.24	1	1	1	446	52.2206	5.021	0.996213	0.968962	0.964939	1.06477	1.02999	0.9943	0.976705	1.02969	1.05425	0.0789265	0.156954
O60763	25.99	20	20	38	962	107.828	4.90674	0.978414	0.974586	0.975332	1.03359	1.03869	1.01416	0.97611	1.02881	1.05399	0.00222885	0.0140682
Q8WW12	59.55	10	10	22	178	18.9134	7.48877	0.987483	0.965228	0.981733	1.00972	1.04662	1.03645	0.978148	1.03093	1.05396	0.0148334	0.0468927
P35244	21.49	2	2	2	121	13.5599	5.08447	0.950812	0.999585	0.980302	1.0518	1.01615	1.02061	0.9769	1.02952	1.05387	0.0436638	0.100456
P56945	13.68	10	10	12	870	93.3144	5.66846	0.973077	0.96499	0.997937	1.04072	1.03302	1.02039	0.978668	1.03137	1.05385	0.0103095	0.0366108
Q9Y605	18.9	1	1	1	127	14.6404	4.70361	0.774127	1.17234	0.989111	1.02401	1.00617	1.06297	0.978527	1.03105	1.05367	0.674942	0.756958
P61160	30.96	11	12	36	394	44.7322	6.7417	0.962333	0.982571	0.988967	1.03683	1.04631	1.00793	0.977957	1.03036	1.05358	0.0203422	0.0583624
P09132	10.42	1	1	3	144	16.1454	9.84717	1.00377	0.983441	0.959294	1.05703	1.02472	1.02246	0.982167	1.03474	1.05352	0.0366511	0.0883612
Q7Z333	0.3	1	1	1	2677	302.689	7.1665	0.983946	1.00448	0.939365	0.960444	0.986948	1.13703	0.97593	1.02814	1.0535	0.420695	0.536408
P63244	41.96	12	12	28	317	35.0546	7.69385	0.970155	0.976187	0.977663	1.03978	1.03429	1.00596	0.974668	1.02668	1.05336	0.00835324	0.0318289
P48444	35.81	19	19	55	511	57.1741	6.21436	0.983277	0.983759	0.962353	1.02429	1.03123	1.03003	0.976463	1.02852	1.05331	0.00212413	0.0137178
Q96EX3	1.87	1	1	1	536	57.7643	6.63916	0.997941	0.935808	0.99619	1.02656	1.05844	1.00106	0.976646	1.02869	1.05328	0.119186	0.209944
Q7Z3B4	11.83	6	6	8	507	55.4014	7.02002	0.971877	0.980997	0.963073	1.01499	1.01726	1.03893	0.971982	1.02372	1.05323	0.00495085	0.0226535
Q9NUQ2	4.95	2	2	2	364	42.0449	9.1001	0.958881	0.942319	1.0265	1.03068	1.04359	1.00913	0.975901	1.0278	1.05318	0.13365	0.227682
Q8IWL3	4.26	1	1	1	235	27.4047	7.69385	1.00477	0.950533	0.973263	1.0113	0.994444	1.07836	0.976189	1.02803	1.05311	0.15976	0.260865
Q92791	4.35	2	2	3	437	50.3492	4.76709	0.955191	0.919329	1.04142	0.981896	1.02225	1.06665	0.971981	1.0236	1.05311	0.303174	0.421801
O60879	3.54	4	5	5	1101	125.49	6.58057	0.991054	0.953535	0.971135	1.00823	1.01268	1.04963	0.971908	1.02352	1.0531	0.0386925	0.0918165
P54577	42.42	25	25	41	528	59.1061	7.04932	0.982048	0.960689	0.983513	1.04224	1.03248	1.00666	0.975417	1.02713	1.05301	0.0161178	0.049551
O95400	6.74	2	2	2	341	37.6232	4.61475	0.947083	0.995044	0.986268	0.986144	1.04456	1.05276	0.976132	1.02782	1.05295	0.113983	0.203657
Q6IA86	6.54	5	5	6	826	92.4409	5.96045	0.97482	0.963542	0.989396	1.03805	1.02501	1.01964	0.975919	1.02757	1.05292	0.00507885	0.0230654
Q96CP6	2.07	1	1	1	724	80.6301	6.7417	0.992848	0.952268	0.985728	1.00003	1.08985	0.996066	0.976948	1.02865	1.05292	0.193112	0.300482
O95071	2.61	7	7	7	2799	309.158	5.84619	0.982127	0.977533	0.968935	1.02345	1.00367	1.05627	0.976199	1.0278	1.05286	0.0310206	0.0777742
O75925	3.53	3	3	4	651	71.7903	7.29834	0.888776	1.05295	0.976355	1.02895	0.928772	1.11453	0.972694	1.02408	1.05283	0.512777	0.62029
P31146	12.15	5	6	8	461	50.9938	6.68311	0.944112	0.971492	1.00035	1.00874	1.04325	1.01793	0.971986	1.02331	1.0528	0.055947	0.120571
P13861	22.77	6	8	14	404	45.49	5.07178	0.986621	0.971008	0.978733	1.02242	1.0408	1.02771	0.978787	1.03031	1.05264	0.0018969	0.0129433
Q15046	28.31	16	16	24	597	68.0046	6.354	0.965346	0.981368	0.985834	1.01597	1.02885	1.04192	0.977516	1.02891	1.05258	0.0061794	0.0259863
P00519	0.97	1	1	1	1130	122.796	8.66064	0.989507	0.965234	0.9778	1.04556	1.05787	0.983136	0.977514	1.02886	1.05253	0.10089	0.186891
Q6P1M0	1.09	1	1	1	643	72.0181	8.47021	0.997011	0.968341	0.964947	1.00577	1.01623	1.0622	0.976767	1.02807	1.05252	0.0631097	0.132095
P50479	31.21	8	8	14	330	35.3757	7.91357	0.952858	0.987865	0.966609	1.05059	1.01423	0.994569	0.969111	1.01979	1.0523	0.058523	0.124822
Q8IZQ5	9.84	1	1	1	122	13.4461	9.74463	0.944022	0.946357	1.04097	1.05167	0.997492	1.03514	0.977117	1.0281	1.05218	0.226799	0.339016
P36404	7.07	1	1	1	184	20.8649	6.34131	0.961739	1.02494	0.945337	0.954271	1.05849	1.07195	0.977339	1.02824	1.05208	0.315601	0.43433
P78344	31.97	28	28	45	907	102.297	7.13721	0.984459	0.974236	0.961819	1.03017	1.03365	1.00871	0.973505	1.02417	1.05205	0.00761679	0.0299841
Q7L5N7	3.86	2	2	2	544	60.1694	6.55127	0.994972	0.931348	1.00359	1.01936	1.04396	1.01884	0.976636	1.02738	1.05196	0.104419	0.191995
Q99613	24.53	24	24	43	913	105.278	5.68115	0.972969	0.979644	0.976577	1.02629	1.03436	1.0206	0.976397	1.02708	1.05191	0.000333844	0.00446355
Q12972	10.26	3	3	3	351	38.4548	7.37158	0.925018	0.945026	1.02678	0.991044	1.04546	1.01067	0.965607	1.01573	1.05191	0.224934	0.33713
Q9NQ50	7.28	2	2	4	206	24.4752	9.62744	0.939581	0.953072	1.04132	1.03051	1.00539	1.05036	0.977992	1.02875	1.0519	0.214696	0.325187
O76054	4.71	2	2	3	403	46.1156	7.84033	0.9497	0.965016	0.962773	1.0252	0.980053	1.0215	0.959163	1.00892	1.05187	0.0309399	0.0776468
P61513	58.7	6	6	24	92	10.2685	10.4331	0.999467	0.990486	0.949627	1.02705	1.02213	1.04277	0.97986	1.03065	1.05184	0.0373414	0.0896167
Q7Z4Q2	7.65	6	6	7	680	74.535	5.10986	0.94671	1.03838	0.952053	1.05438	0.99552	1.03949	0.979048	1.0298	1.05183	0.215966	0.326845
Q8WWM7	20.84	19	21	35	1075	113.304	8.5874	0.966058	0.946481	1.02298	1.02503	1.05216	1.01039	0.978506	1.02919	1.0518	0.123066	0.214291
O75367	32.53	9	9	15	372	39.5925	9.78857	0.992914	0.952747	0.988839	1.0303	1.02391	1.03212	0.978166	1.02878	1.05174	0.0176643	0.0526638
Q9UHX1	12.16	8	8	25	559	59.8376	5.2876	0.976334	0.967053	0.980128	1.01523	1.02647	1.03272	0.974505	1.02481	1.05162	0.00143797	0.0108989
Q99700	9.29	10	12	24	1313	140.196	9.56885	0.966803	0.964851	0.997319	1.02595	0.998836	1.05527	0.976324	1.02668	1.05158	0.0602426	0.127491
P20226	2.06	1	1	1	339	37.6745	9.78857	0.977475	0.9143	1.04036	1.0697	1.00664	1.00675	0.977379	1.0277	1.05148	0.29718	0.415844
Q96RS6	12.01	8	8	11	583	66.7133	5.10986	0.971269	0.988081	0.967495	1.04318	1.02016	1.01401	0.975615	1.02578	1.05142	0.0100136	0.0360462
P24311	8.75	1	1	2	80	9.15473	10.272	0.98524	0.956474	0.989796	1.04533	0.98089	1.05594	0.97717	1.02739	1.05139	0.122023	0.213207
P02689	9.09	1	1	1	132	14.8999	9.83252	0.992535	0.967396	0.973669	1.05274	1.01823	1.01324	0.977867	1.02807	1.05134	0.0259692	0.0691111
P27695	22.01	9	9	17	318	35.5322	8.11865	0.928125	1.02122	0.954384	0.982344	1.04928	1.02112	0.96791	1.01758	1.05132	0.215961	0.326845
Q9BU89	4.3	1	1	1	302	32.8835	4.83057	0.876145	1.02604	1.03176	1.01855	0.992331	1.07353	0.977984	1.02814	1.05128	0.423261	0.538818
Q5SRE5	3.95	7	7	7	1749	195.917	6.72705	0.978317	0.969091	0.978786	1.04042	1.03011	1.00561	0.975398	1.02538	1.05124	0.00981062	0.0355396
Q99873	29.38	10	10	31	371	42.4339	5.35107	0.982322	0.976006	0.952289	1.01559	1.03053	1.01364	0.970206	1.01992	1.05124	0.0093278	0.0343248
Q7Z739	18.63	5	10	16	585	63.8218	9.0415	0.99057	0.933878	0.990621	1.01174	1.04128	1.0114	0.97169	1.02147	1.05124	0.0800199	0.158508
Q8TER5	3.03	5	5	5	1519	164.555	6.15088	0.937208	0.965249	0.990194	1.00928	0.981623	1.04982	0.964217	1.01357	1.05119	0.119892	0.210802
O15145	21.35	4	4	14	178	20.5334	8.5874	1.00298	0.940194	0.982373	1.03535	1.05404	0.985783	0.975183	1.02506	1.05114	0.143931	0.240574
Q9BYD1	10.11	2	2	3	178	20.6787	9.15869	0.985924	0.946326	0.978037	1.0121	1.01921	1.02761	0.970096	1.01964	1.05108	0.0184668	0.0542924
Q6P996	15.23	10	10	13	788	86.6523	5.37646	0.953312	0.994891	0.985959	1.01469	1.02456	1.04455	0.978054	1.02793	1.051	0.0316458	0.0790225
Q08117	6.09	1	1	1	197	21.956	6.3667	0.961464	0.88467	1.08451	1.02398	1.01208	1.044	0.97688	1.02669	1.05098	0.44569	0.559592
P49257	34.9	17	18	42	510	57.513	6.771	0.988597	0.949568	0.967809	1.01111	1.02592	1.01702	0.968658	1.01802	1.05096	0.0149727	0.0472528
Q8IX01	2.5	3	3	4	1082	120.132	7.28369	0.989584	0.913437	1.00319	1.01292	1.04057	1.00062	0.968737	1.01804	1.05089	0.179292	0.283879
Q8WX92	5	3	3	4	580	65.6554	6.12549	0.949391	1.02329	0.969007	1.04129	1.01951	1.03054	0.980561	1.03045	1.05087	0.0956966	0.179685
O43583	4.04	1	1	2	198	22.0781	5.30029	0.996401	0.980259	0.957112	1.02416	1.0305	1.02835	0.977924	1.02767	1.05087	0.0125835	0.0418973
Q53F19	2.9	2	2	3	620	70.5493	5.73193	0.980986	0.990055	0.931324	1.02437	0.984375	1.04119	0.967455	1.01664	1.05084	0.118792	0.209593
P53618	28.44	24	24	53	953	107.074	6.04932	0.974378	0.971759	0.967953	1.0157	1.03318	1.01318	0.971363	1.02068	1.05077	0.00167435	0.0120261
Q9BSV6	3.23	1	1	1	310	33.6314	8.42627	0.982093	0.91881	1.02919	0.993064	0.973059	1.11243	0.976698	1.02619	1.05067	0.411265	0.528243
Q9BRJ6	22.16	3	3	6	194	22.0698	9.64209	0.954727	0.989596	0.958097	1.02229	1.00091	1.02628	0.967474	1.01649	1.05067	0.0227493	0.062941
Q9NWM8	10.43	2	2	4	211	24.1564	6.07471	0.966423	0.980973	0.97846	1.0179	1.02036	1.0358	0.975285	1.02469	1.05065	0.00233825	0.0144966
Q14677	21.28	11	11	19	625	68.2158	6.41748	0.972386	0.980248	0.999347	1.04432	1.04875	1.00784	0.983994	1.03364	1.05045	0.0311101	0.0779115
O94929	7.47	6	6	8	683	77.7516	8.54346	0.960009	0.979332	0.986526	1.00333	1.0264	1.04374	0.975289	1.02449	1.05045	0.0253091	0.0678681
Q9Y315	5.35	2	2	2	318	35.2085	8.93896	1.03691	0.967949	0.928074	1.03313	0.985854	1.06177	0.977645	1.02692	1.0504	0.272304	0.389125
O00422	29.41	5	5	12	153	17.55	9.34912	0.976324	0.982205	0.970719	1.02868	1.04479	1.00339	0.976416	1.02562	1.05039	0.0169954	0.051456
Q8WY22	9.16	2	2	2	251	27.8178	9.43701	0.969521	0.971883	0.991047	1.08039	0.976441	1.02338	0.977483	1.02674	1.05039	0.185242	0.291154
Q9NWW5	6.75	1	1	1	311	35.8959	8.86572	0.961619	0.99531	0.97826	0.978798	1.09128	1.013	0.978396	1.02769	1.05039	0.228267	0.340662
Q5JRA6	6.29	15	15	18	1907	213.57	4.84326	0.980959	0.984621	0.978817	1.01276	1.01854	1.06135	0.981466	1.03088	1.05035	0.0327366	0.0809503
P62072	15.56	2	2	3	90	10.3259	6.29053	1.00983	0.99979	0.934677	1.0589	0.988239	1.04521	0.981434	1.03078	1.05028	0.197728	0.305846
Q13564	11.99	5	5	7	534	60.2086	5.40186	0.916792	0.993564	0.986117	1.00353	1.00629	1.03223	0.965491	1.01402	1.05026	0.136493	0.231607
Q09028	19.06	4	6	12	425	47.6261	4.89404	0.917591	1.07483	0.94572	0.952821	1.04573	1.0872	0.979379	1.02858	1.05024	0.475961	0.588082
Q12931	14.35	10	11	16	704	80.0597	8.20654	0.980808	0.988001	0.957441	0.986994	1.06117	1.02491	0.975417	1.02436	1.05017	0.103772	0.191051
Q9H6Y2	3.66	1	1	1	383	42.0436	4.91943	1.01816	0.905122	1.01039	1.05525	1.02644	0.999152	0.977891	1.02695	1.05016	0.286169	0.403366
Q8IWT6	5.43	3	3	3	810	94.1387	7.94287	0.983498	0.986727	1.00269	1.06042	1.04728	1.01429	0.990971	1.04066	1.05015	0.0292543	0.0748578
Q9UBB5	1.95	1	1	1	411	43.2279	10.0376	1.04401	0.935434	0.954695	1.04904	1.01139	1.02049	0.978046	1.02697	1.05003	0.238176	0.351506
P04818	16.93	4	4	4	313	35.6932	7.00537	0.964438	0.941322	1.01119	1.00566	1.04384	1.01336	0.972318	1.02095	1.05002	0.108651	0.197374
Q9ULX9	9.76	1	2	2	164	17.7494	9.80322	0.857464	1.08787	0.995048	1.09888	0.993561	0.994945	0.980126	1.02913	1.05	0.551555	0.653029
P60228	25.17	10	10	22	445	52.1874	6.03662	0.97314	0.96754	0.991754	1.03584	1.02167	1.02154	0.977478	1.02635	1.05	0.00498236	0.0227381
P22061	27.31	5	5	9	227	24.6206	7.21045	0.933757	1.00494	0.988217	1.0153	1.01146	1.04646	0.975639	1.02441	1.04999	0.113906	0.203657
O96008	6.37	2	2	5	361	37.8691	7.25439	0.975158	0.974206	0.964709	1.02995	1.03256	0.996884	0.971358	1.0198	1.04987	0.0154567	0.0481814
O60934	3.98	3	3	4	754	84.906	6.90283	0.957025	0.963596	0.988133	0.99722	1.02216	1.03421	0.969584	1.01786	1.0498	0.0286889	0.0737902
O43396	32.18	9	9	18	289	32.2307	4.95752	0.959817	0.981239	0.992109	0.996834	1.03066	1.05156	0.977722	1.02635	1.04974	0.0587283	0.125117
Q99615	27.53	15	15	23	494	56.4047	6.96143	0.981376	0.987773	0.961672	1.01671	1.03167	1.02783	0.976941	1.0254	1.04961	0.00585461	0.0253126
Q01658	4.55	1	1	1	176	19.4317	4.75439	0.982116	0.977703	0.975724	0.997391	1.05482	1.02884	0.978514	1.02702	1.04957	0.0440015	0.1009
Q96EV2	2.39	2	2	2	1170	129.906	6.93213	0.967758	0.997722	0.965968	0.94019	1.05549	1.08096	0.977149	1.02555	1.04953	0.338067	0.455376
Q13177	34.35	13	15	23	524	58.0059	5.96045	0.969835	0.977219	0.98004	1.0346	1.02679	1.01064	0.975698	1.02401	1.04951	0.00326444	0.0176356
P18859	30.56	3	3	3	108	12.5796	9.5249	1.01315	1.01536	0.908332	0.927181	1.11317	1.04163	0.978949	1.02733	1.04942	0.495942	0.606199
Q8WUP2	2.68	1	1	2	373	40.6427	6.02393	1.00585	0.929004	0.999973	1.03574	1.05437	0.989684	0.978277	1.0266	1.04939	0.197475	0.305736
Q13459	12.01	23	24	32	2157	243.249	8.74854	0.990781	0.970645	0.975535	1.04326	1.01832	1.02035	0.978987	1.02731	1.04936	0.00855289	0.0324128
Q9BTX1	8.16	4	4	5	674	76.2554	9.08545	0.995416	0.9445	0.98178	1.03981	1.00452	1.02158	0.973899	1.02197	1.04936	0.0584816	0.124822
Q9HAV7	47.93	10	10	15	217	24.2639	8.11865	0.967268	0.997243	0.968958	1.04549	1.01686	1.01573	0.977823	1.02602	1.0493	0.0248345	0.0669203
Q9NUD5	2.23	1	1	1	403	43.5199	8.52881	0.948075	0.952116	1.03789	1.06659	1.07222	0.94389	0.97936	1.02757	1.04922	0.398878	0.516369
Q13126	20.49	5	5	8	283	31.2158	7.18115	0.892683	1.01166	1.01018	0.997978	1.0029	1.05684	0.971505	1.01924	1.04913	0.335992	0.454003
Q53H96	14.96	4	4	5	274	28.6449	7.72314	1.02074	0.969622	0.94903	1.03049	1.03436	1.01883	0.979799	1.02789	1.04908	0.0922579	0.175469
P17661	8.09	1	6	50	470	53.5032	5.2749	1.00169	0.959111	0.975616	1.04303	1.02389	1.01361	0.978806	1.02685	1.04908	0.0334789	0.082291
Q9UHD1	24.1	6	6	13	332	37.4656	7.86963	1.01125	0.958717	0.974346	1.04346	1.03905	1.0061	0.981439	1.02954	1.04901	0.0694957	0.141732
Q9BPX5	9.8	1	2	4	153	16.9308	6.59521	0.88163	0.9945	0.977234	0.950851	1.02532	1.01703	0.951121	0.997734	1.04901	0.332093	0.450217
Q09161	8.48	8	8	12	790	91.7805	6.43018	0.9567	0.990099	0.982357	1.01467	1.02327	1.03467	0.976385	1.0242	1.04898	0.0147411	0.0466877
Q5SY16	4.84	4	4	5	702	79.2722	9.12939	0.954549	0.978255	0.996326	1.02245	0.993727	1.05633	0.976377	1.02417	1.04895	0.0930747	0.176362
P05783	5.12	2	2	2	430	48.0285	5.45264	0.850512	0.997046	1.0835	0.984448	1.01534	1.07463	0.977019	1.02481	1.04891	0.548267	0.650376
Q9Y5B9	11.46	15	15	26	1047	119.838	5.65576	1.00375	0.974903	0.972597	1.0623	1.01005	1.02313	0.98375	1.03183	1.04887	0.061239	0.129185
Q9NV35	7.32	1	1	2	164	18.5972	6.13818	0.981573	0.964312	0.982904	0.889282	1.05412	1.12851	0.976263	1.02397	1.04887	0.538102	0.641725
Q8WUF5	1.09	1	1	1	828	89.0357	6.81494	0.95508	1.02897	0.952442	0.966533	1.02484	1.08842	0.978831	1.0266	1.0488	0.331063	0.449299
Q9Y5W9	2.96	1	1	1	270	30.4142	7.04932	0.921036	1.07427	0.944683	1.05088	0.987469	1.04477	0.979996	1.0277	1.04868	0.408608	0.525434
P20248	4.17	2	2	3	432	48.5201	6.53662	1.37236	0.787456	0.786946	1.08076	0.978012	1.03118	0.982255	1.02999	1.04859	0.82074	0.871298
O14737	54.4	8	8	14	125	14.2763	6.03662	0.995045	0.956607	0.985875	1.00159	1.05375	1.02488	0.979176	1.02674	1.04858	0.0667437	0.137576
Q9HB20	4	1	1	1	300	33.8395	6.65381	0.863626	0.898015	1.17654	1.15239	0.975804	0.95265	0.979393	1.02695	1.04856	0.706266	0.781691
O15523	38.18	4	22	45	660	73.1081	7.54736	1.01141	0.975856	0.94997	1.01945	1.05238	1.00766	0.979079	1.0265	1.04843	0.100357	0.18612
Q9UJA5	6.84	2	3	4	497	55.7643	7.54736	0.96171	0.969126	1.00185	1.00726	1.02771	1.03965	0.977561	1.02487	1.0484	0.0382283	0.0911022
P16403	54.46	7	18	85	213	21.3517	10.9312	1.03205	0.994865	0.939461	1.03313	1.00846	1.06825	0.988791	1.03662	1.04837	0.209437	0.319562
O43707	61.36	41	53	216	911	104.788	5.43994	0.985322	0.977781	0.970616	1.02163	1.0397	1.01427	0.977907	1.0252	1.04836	0.00547774	0.0244594
Q96E11	3.05	1	1	1	262	29.2586	9.78857	1.00224	0.996231	0.938855	0.946518	1.10236	1.03035	0.979108	1.02641	1.04831	0.392139	0.510361
P10809	58.12	28	28	68	573	61.0164	5.87158	0.986449	0.979123	0.963207	1.00959	1.04845	1.01203	0.97626	1.02335	1.04824	0.0302385	0.0765107
Q9Y678	21.17	17	18	43	874	97.6555	5.46533	0.9577	0.984228	0.97458	1.02338	1.02347	1.01031	0.972169	1.01905	1.04822	0.00622313	0.0260272
Q96Q11	3.46	2	2	3	434	50.0961	8.104	1.00017	0.983176	0.982052	1.05525	1.0223	1.03076	0.988467	1.0361	1.04819	0.014296	0.045714
Q7Z6M1	8.33	3	3	4	372	40.5386	6.25244	0.974177	0.977259	0.980519	1.02488	1.05466	0.993571	0.977318	1.02437	1.04814	0.0567652	0.121911
O96006	1.73	1	1	1	694	78.1056	6.1001	1.00314	0.974417	0.96116	1.02772	1.06202	0.990298	0.979571	1.02668	1.04809	0.12268	0.213931
Q9UPS8	0.53	1	1	1	1710	196.289	5.71924	1.01116	0.990316	0.93738	1.0596	1.00253	1.01791	0.97962	1.02668	1.04804	0.165743	0.267429
O43143	17.86	14	14	30	795	90.8752	7.45947	0.951525	1.01958	0.970943	1.02915	1.02	1.03419	0.980684	1.02778	1.04802	0.0848596	0.165339
Q02790	40.09	16	17	29	459	51.7721	5.42725	0.96516	0.987559	0.976485	0.998602	1.03737	1.03388	0.976401	1.02328	1.04802	0.0284053	0.0732557
P61019	31.6	3	6	11	212	23.5308	6.53662	0.946043	1.01097	0.97162	1.03216	1.0398	0.997223	0.976211	1.02306	1.04799	0.11117	0.200063
Q9Y5Q8	6.36	3	3	3	519	59.5331	6.90283	0.962296	0.99334	0.974772	1.00497	1.01208	1.05383	0.976803	1.02362	1.04793	0.0573473	0.122831
P63220	42.17	4	4	18	83	9.10557	8.49951	0.987052	0.960398	0.979758	1.03552	1.03005	1.00191	0.975736	1.02249	1.04792	0.023405	0.0641844
Q8WTT2	7.5	7	7	7	800	92.4896	9.17334	0.967348	1.00008	0.963583	1.00447	0.982285	1.08467	0.977002	1.02381	1.04791	0.231219	0.343966
O95260	1.16	1	1	1	518	59.0522	7.92822	0.984649	0.968791	0.987287	1.0972	1.03347	0.950426	0.980242	1.02703	1.04773	0.336541	0.454476
P49711	5.91	6	6	10	727	82.7324	6.96143	1.01032	0.959634	0.956568	1.0421	1.00766	1.01639	0.975506	1.02205	1.04771	0.0832049	0.16291
O43390	27.33	10	17	43	633	70.8993	8.1333	0.976934	0.978987	0.975431	1.01636	0.998327	1.05618	0.977117	1.02362	1.04759	0.0531883	0.115878
Q12788	6.19	4	4	4	808	88.9785	6.90283	0.977126	0.968037	1.00542	1.02807	1.01615	1.04679	0.983528	1.03034	1.04759	0.0310849	0.0779006
P17813	10.64	8	8	12	658	70.5331	6.60986	0.994133	0.954822	0.968702	0.999599	1.03253	1.02415	0.972552	1.01876	1.04751	0.0381772	0.0910192
O95295	5.15	1	1	1	136	14.8649	9.30518	1.0195	0.937796	0.983278	1.15921	0.967799	0.953163	0.980193	1.02672	1.04747	0.545101	0.647996
Q9H2P0	11.07	11	11	13	1102	123.485	7.34229	0.981104	0.967671	0.979766	1.0131	1.03512	1.0191	0.976181	1.02244	1.04739	0.00412485	0.020118
Q9HD45	14.26	9	9	11	589	67.8431	7.21045	0.980246	0.987189	0.968108	1.00036	1.07844	0.995615	0.978514	1.02481	1.04731	0.166702	0.268513
O43264	5.52	4	4	4	779	88.7729	6.26514	0.967865	1.00197	0.963017	0.995121	1.03473	1.0417	0.977617	1.02385	1.04729	0.0716185	0.145266
O94906	12.96	12	12	14	941	106.858	8.25049	0.977683	0.992973	0.967864	1.01649	1.01185	1.04902	0.979507	1.02579	1.04725	0.028391	0.0732526
Q2TAL8	7.22	7	7	8	776	86.3819	5.87158	0.985302	0.970343	0.98684	1.00281	1.04823	1.03035	0.980828	1.02713	1.0472	0.0312018	0.0780884
Q5SWX8	3.74	2	2	2	454	51.0708	5.92236	0.990358	0.963558	0.981473	1.09179	0.998748	0.983109	0.978463	1.02455	1.0471	0.256296	0.371959
P15735	3.45	2	2	2	406	46.4127	6.37939	0.979613	0.953089	1.00539	1.0601	1.02093	0.995435	0.979364	1.02549	1.0471	0.128359	0.220484
O60610	7.55	10	11	18	1272	141.258	5.41455	0.99412	0.95507	0.978529	1.01273	1.03085	1.02192	0.975906	1.02183	1.04706	0.0212928	0.060307
P16104	74.13	5	10	41	143	15.1354	10.7407	1.02384	0.980125	0.971082	1.03299	1.05183	1.03024	0.991684	1.03835	1.04706	0.057306	0.122789
Q53HC9	1.81	1	1	1	387	43.5761	5.05908	0.979924	0.953826	1.00464	1.03657	0.993817	1.04611	0.979464	1.0255	1.047	0.101915	0.18851
P49792	11.97	21	35	47	3224	357.974	6.20166	0.991049	0.975377	0.971164	1.02291	1.02708	1.02563	0.979197	1.02521	1.04699	0.0017301	0.01228
Q15291	5.95	3	3	4	538	59.1157	5.09717	0.9637	0.96196	1.00254	1.02142	1.02726	1.01696	0.976068	1.02188	1.04694	0.0279389	0.0726566
O43310	4.18	2	2	2	598	67.5444	6.53662	0.971572	0.995725	0.968892	1.0363	0.992669	1.045	0.978729	1.02466	1.04692	0.0660906	0.136757
Q3B726	4.44	1	1	2	338	37.4088	6.97607	0.988656	0.979123	0.969908	1.0671	1.01089	0.9973	0.979229	1.0251	1.04684	0.105897	0.193693
Q9UFC0	1.08	1	1	1	647	70.8162	7.21045	0.979875	0.973054	0.987466	1.0497	1.01686	1.01114	0.980131	1.0259	1.0467	0.0227631	0.0629478
Q6ZS30	0.48	1	2	3	2694	307.041	6.44287	0.861288	0.989507	1.08807	0.970079	1.02892	1.07702	0.979622	1.02534	1.04667	0.562898	0.663868
Q7L7V1	1.48	1	1	1	743	84.3638	4.97021	0.985103	0.965073	0.98922	1.00256	1.04845	1.02553	0.979799	1.02552	1.04666	0.0396544	0.0933459
Q16204	9.49	6	6	12	474	53.2578	7.34229	0.961212	0.971246	0.978012	1.0097	1.03215	1.00436	0.970157	1.0154	1.04664	0.00995892	0.0359448
O14776	5.56	7	7	9	1098	123.823	8.646	1.0136	0.971144	0.989234	1.05991	1.02203	1.03037	0.991327	1.03743	1.04651	0.0519674	0.114018
P24928	7.11	15	15	15	1970	217.039	7.37158	0.99024	0.969453	0.974229	1.00208	1.03674	1.03156	0.977974	1.02346	1.04651	0.0219368	0.0614232
P11182	4.36	2	2	2	482	53.4529	8.51416	0.948958	1.00687	0.976615	0.902867	0.965578	1.20022	0.97748	1.02289	1.04645	0.647578	0.734641
Q86VI3	7.05	9	12	16	1631	184.584	7.6499	0.975912	0.982351	0.997032	1.07262	1.00666	1.01309	0.985098	1.03079	1.04638	0.105334	0.193169
Q92841	25.1	14	19	45	729	80.222	8.26514	0.965401	0.973782	0.996619	1.03665	1.00654	1.02873	0.9786	1.02397	1.04636	0.0249438	0.0671175
Q9H1E3	25.1	7	7	12	243	27.28	5.08447	0.969217	0.991602	0.979633	0.936616	0.999079	1.14097	0.98015	1.02555	1.04632	0.496721	0.606489
Q8IXM6	5.34	1	1	1	262	29.3601	8.63135	1.00789	0.951357	0.978833	0.964088	1.04504	1.06502	0.979361	1.02472	1.04631	0.26369	0.380416
Q96SB8	0.92	1	1	2	1091	126.246	6.99072	0.972154	0.986224	0.983756	1.0755	1.02673	0.976153	0.980711	1.02613	1.04631	0.192465	0.299975
Q9Y5S9	16.09	3	3	7	174	19.8767	5.71924	0.989981	0.978534	0.964353	1.01651	1.021	1.03115	0.977623	1.02289	1.0463	0.00620091	0.0260093
Q8IYB1	1.43	1	1	1	491	55.7643	7.03467	1.02482	0.919555	0.994668	0.995153	1.07916	1.00065	0.979682	1.02499	1.04625	0.335498	0.453555
P0CG35	40	2	2	2	45	5.22561	5.36377	0.998827	1.00041	0.940076	0.99948	1.02715	1.04847	0.979772	1.02503	1.0462	0.137171	0.232475
Q8IZ83	5.49	3	3	3	802	85.0737	6.78564	0.968447	0.976032	0.996415	1.0239	1.03777	1.01507	0.980298	1.02558	1.04619	0.0131269	0.0429314
Q9Y490	41.6	91	102	284	2541	269.599	6.07471	0.982865	0.993624	0.963575	1.01083	1.04021	1.02477	0.980021	1.02527	1.04617	0.0207689	0.0592399
Q96RE7	3.8	2	2	2	527	57.2218	5.74463	0.969199	0.99401	0.970809	1.00571	1.00872	1.055	0.978006	1.02314	1.04615	0.0647828	0.134878
Q9BRJ7	3.79	1	1	1	211	23.3232	8.90967	0.908316	1.04253	0.986859	0.955894	0.908445	1.20894	0.979235	1.02442	1.04615	0.677922	0.759501
Q6KC79	1.5	5	5	5	2804	315.854	7.91357	0.976334	0.958579	1.01812	1.01813	1.01292	1.0578	0.984344	1.02962	1.04599	0.116077	0.20604
Q99618	5.22	1	1	1	268	28.9808	6.43018	0.994905	0.984831	0.962166	1.03427	1.03849	1.00413	0.980634	1.02563	1.04588	0.0362464	0.0876125
Q8IVD9	11.08	5	5	7	361	40.7967	5.24951	0.985011	0.962081	0.979067	1.03513	1.02706	0.998217	0.975386	1.02014	1.04588	0.0271558	0.0713175
Q13506	1.85	1	1	1	487	54.3675	6.69775	1.06085	0.922417	0.95744	1.06652	1.02513	0.983841	0.980234	1.02516	1.04584	0.401547	0.519343
P01130	0.93	1	1	1	860	95.3136	5.04639	0.931866	1.06896	0.943816	1.04476	1.02285	1.01189	0.981549	1.0265	1.0458	0.373339	0.49174
P11021	60.86	41	44	191	654	72.2884	5.16064	0.990642	0.975586	0.972159	1.00043	1.05237	1.02	0.979462	1.02427	1.04574	0.0503183	0.111627
Q9P2K3	1.82	1	1	1	495	55.5471	8.26514	1.02394	0.975012	0.943419	1.04246	1.04722	0.986993	0.980789	1.02556	1.04564	0.214457	0.325001
O75179	2.5	3	8	8	2603	274.088	6.52197	0.992989	1.00127	0.946635	1.01683	0.99915	1.05899	0.980297	1.02499	1.04559	0.143135	0.239889
Q9Y520	14.61	35	37	54	2896	316.718	9.12939	0.975283	0.967442	0.984633	1.00513	1.01743	1.03792	0.975786	1.02016	1.04547	0.0146497	0.0464683
P55039	10.16	3	4	6	364	40.7204	8.88037	0.973702	0.979685	0.97146	1.01815	1.03373	1.00594	0.974949	1.01927	1.04547	0.006202	0.0260093
O00273	9.67	3	3	3	331	36.4995	4.79248	1.02066	0.947635	0.995354	1.02133	1.04363	1.03336	0.987884	1.03277	1.04544	0.115104	0.205029
Q9ULK4	1.17	2	2	2	1368	156.372	7.40088	1.01525	0.923135	0.999455	1.01384	1.01636	1.04112	0.97928	1.02377	1.04543	0.209002	0.319072
P24666	43.04	6	6	13	158	18.0308	6.7417	0.951942	0.996311	0.977529	1.02592	1.01669	1.01603	0.975261	1.01955	1.04541	0.0287629	0.073939
Q86W92	8.01	7	7	8	1011	113.952	5.5542	0.926462	0.966269	1.02768	1.02764	0.993241	1.03211	0.97347	1.01766	1.0454	0.238174	0.351506
Q9UHQ4	16.6	4	4	11	241	28.3022	9.53955	1.00517	0.96938	0.960642	1.00058	1.03518	1.03238	0.978396	1.02271	1.04529	0.0651757	0.135393
Q9Y224	37.7	9	9	21	244	28.0507	6.65381	0.969628	0.985662	0.978519	0.996686	1.04083	1.0288	0.977937	1.02211	1.04517	0.034116	0.0834743
Q14980	25.39	51	53	80	2115	238.115	5.78271	0.972979	0.985029	0.972395	1.02158	1.00801	1.03305	0.976801	1.02088	1.04512	0.00611119	0.0259239
P63241	53.9	10	10	47	154	16.8214	5.23682	0.968396	1.00118	0.9623	0.998298	1.0444	1.02145	0.977291	1.02138	1.04512	0.0701481	0.142749
P23284	63.89	15	16	53	216	23.7275	9.40771	1.00649	0.95831	0.971317	1.0087	1.04246	1.0173	0.978707	1.02282	1.04507	0.0662859	0.136857
P62318	24.6	2	2	5	126	13.9073	10.3159	0.958193	1.00622	0.954354	1.02915	1.04159	0.979515	0.972921	1.01675	1.04505	0.157686	0.258158
Q9H9Q4	5.35	1	1	2	299	33.3159	5.97314	0.988554	0.959702	0.991666	0.989923	1.01632	1.0659	0.979974	1.02405	1.04498	0.146223	0.243469
O15381	3.5	2	2	2	856	94.991	6.48096	1.02036	0.923907	0.997794	1.06399	1.03087	0.979429	0.980686	1.02476	1.04494	0.31201	0.43013
Q9Y450	12.72	8	8	11	684	75.4256	6.60986	0.975818	0.987945	0.979419	1.01901	1.01849	1.03791	0.981061	1.02514	1.04493	0.00385213	0.019285
Q6NZY4	0.99	1	1	1	707	78.5285	4.86865	0.976874	0.961622	1.00404	1.03568	1.02911	1.00981	0.980846	1.02487	1.04488	0.0396273	0.0933459
Q14683	17.6	26	26	34	1233	143.144	7.63525	0.9903	0.986325	0.966192	1.037	1.02882	1.00895	0.980939	1.02492	1.04484	0.0170562	0.0515526
Q9NSD9	16.47	11	11	19	589	66.0735	6.84424	0.994655	0.99018	0.947972	1.01745	1.02343	1.02325	0.977602	1.02138	1.04478	0.0433266	0.100037
P48643	34.57	22	23	75	541	59.6328	5.65576	0.988027	0.988814	0.965385	1.01959	1.04553	1.00879	0.980742	1.02464	1.04476	0.0301652	0.0764185
O60942	3.02	2	2	3	597	68.5126	8.1333	0.960258	0.984902	0.979269	1.0126	1.01471	1.02782	0.97481	1.01838	1.04469	0.0079009	0.0307772
Q6PJT7	8.97	6	6	9	736	82.8233	7.31299	0.998281	0.957594	0.996979	1.02269	1.04103	1.02109	0.984285	1.02827	1.04469	0.0410961	0.0960967
P84243	22.06	2	5	25	136	15.3185	11.2681	0.977634	0.955662	1.00111	1.04573	0.993726	1.02603	0.978135	1.02183	1.04467	0.0948135	0.178627
Q8IWV8	0.46	1	1	1	1755	200.408	6.23975	1.01174	0.938322	0.992236	1.09293	0.957996	1.02271	0.980766	1.02455	1.04464	0.383063	0.501401
P61158	44.26	16	16	36	418	47.341	5.88428	0.947808	1.00557	0.971036	0.983948	1.03883	1.03208	0.974803	1.01828	1.0446	0.145345	0.242502
O95470	12.68	6	6	7	568	63.4827	9.15869	0.993113	0.985215	0.987042	1.04806	1.03823	1.01118	0.988457	1.03249	1.04455	0.0174849	0.0524018
Q15185	34.38	5	5	8	160	18.6854	4.53857	0.91006	1.13058	0.936234	0.99115	1.01465	1.10367	0.992291	1.03649	1.04454	0.59915	0.6925
Q9P2J5	13.95	17	17	19	1176	134.379	7.29834	0.990085	0.983041	0.965153	0.998442	1.03822	1.03239	0.979427	1.02301	1.0445	0.0393137	0.0928568
Q9H2U1	6.55	7	7	8	1008	114.688	7.6792	0.983403	0.959842	1.00423	1.01463	1.03998	1.02383	0.982491	1.02615	1.04443	0.0420547	0.0977194
Q01130	26.7	5	5	14	221	25.4612	11.854	0.983406	0.950445	0.978697	1.00423	1.0237	1.01385	0.970849	1.01393	1.04437	0.0213229	0.0603088
Q9UBB6	2.06	1	1	1	729	78.8136	5.47803	1.02908	0.94814	0.966335	1.04889	1.03718	0.987745	0.981186	1.0246	1.04425	0.23216	0.344769
Q5VTR2	8.21	6	10	11	975	113.592	5.93506	0.97981	0.973868	0.979038	0.999251	1.03416	1.02897	0.977572	1.02079	1.04421	0.0172873	0.0519735
Q96EK9	2.82	1	1	1	354	38.5919	6.94678	1.00262	0.945574	0.994933	1.06955	0.986582	1.01701	0.981041	1.02438	1.04418	0.223468	0.335833
Q96CU9	1.44	1	1	1	486	53.7777	7.78174	0.998216	0.962166	0.97981	0.989555	0.952229	1.12819	0.980064	1.02332	1.04414	0.471992	0.584212
P62841	13.79	4	4	20	145	17.0292	10.3892	1.02217	0.959344	0.9703	1.05985	1.02002	1.00213	0.983939	1.02733	1.0441	0.168077	0.269948
Q96BX8	7.37	2	2	3	217	25.4479	8.63135	1.00209	0.979295	0.928986	1.03228	1.01101	0.995403	0.970124	1.0129	1.04409	0.150518	0.248681
P35659	28.27	13	13	25	375	42.6479	8.55811	0.998553	0.979738	0.959914	1.00943	1.02909	1.02902	0.979402	1.02251	1.04402	0.0290061	0.0743249
P23743	1.5	1	1	1	735	82.5767	6.72705	0.927136	1.0369	0.981784	1.00303	1.04722	1.0246	0.981939	1.02495	1.0438	0.276403	0.393273
Q96JG8	2.02	1	2	2	741	81.327	6.78564	0.995288	0.964834	0.983793	1.01692	1.04039	1.01534	0.981305	1.02422	1.04373	0.0233657	0.0641379
Q9Y606	10.77	4	4	4	427	47.4399	8.41162	0.991639	0.94813	0.99773	1.02356	1.04535	0.996857	0.979166	1.02192	1.04367	0.111308	0.200124
Q9BZJ0	1.42	1	1	1	848	100.389	8.00146	0.965637	0.988477	0.989613	1.04351	0.957037	1.07157	0.981242	1.02404	1.04362	0.292545	0.410601
Q9Y613	7.47	9	9	11	1164	126.473	6.39209	0.970341	0.982075	0.986748	1.0393	0.989665	1.03836	0.979721	1.02244	1.0436	0.0669091	0.137679
O15056	2.54	3	3	3	1496	165.435	7.34229	0.975871	0.959163	0.97776	1.01597	0.990135	1.03356	0.970931	1.01322	1.04356	0.0385308	0.0915928
Q15208	11.4	5	5	6	465	54.1554	7.15186	0.933525	0.982373	0.990546	0.992031	1.00826	1.0327	0.968814	1.011	1.04354	0.119605	0.21043
Q9GZM5	3.14	1	1	1	350	38.2226	5.75732	0.978576	0.965384	1.00032	1.0285	1.02548	1.01848	0.981428	1.02415	1.04353	0.0157778	0.0488012
P35637	19.2	9	11	33	526	53.3938	9.36377	0.988296	0.992516	0.968207	0.992312	1.03077	1.05424	0.983006	1.02577	1.04351	0.0939045	0.177453
O76003	18.21	6	6	16	335	37.4082	5.38916	1.00251	0.963828	0.977564	1.04289	1.01669	1.01238	0.981299	1.02399	1.0435	0.0448141	0.102176
Q2TAY7	11.7	6	6	8	513	57.5072	7.18115	0.998111	0.975616	0.95272	1.0539	0.999509	1.00028	0.975482	1.0179	1.04348	0.129526	0.222078
Q9BTY7	5.38	2	2	2	390	42.1027	4.80518	0.957712	0.959799	1.02347	0.99082	1.04059	1.03742	0.980327	1.02294	1.04347	0.188531	0.295203
P25440	6.49	4	5	6	801	88.0063	9.08545	1.01816	0.972827	0.970434	0.996499	1.02906	1.06433	0.987141	1.02996	1.04338	0.161806	0.263138
Q9H0U9	3.66	2	2	2	437	49.1618	5.45264	0.976383	1.02532	0.939045	1.03653	1.04091	0.990852	0.980248	1.02276	1.04337	0.225132	0.337336
Q8NDI1	4.96	6	7	7	1231	139.931	5.35107	0.979305	0.953876	1.01529	1.01414	1.0111	1.05093	0.982823	1.02539	1.04331	0.124326	0.21588
Q9NR45	10.03	4	4	8	359	40.2815	6.7417	0.993334	0.976248	0.968862	1.03469	1.04933	0.981645	0.979481	1.02189	1.04329	0.123635	0.215014
Q5J8M3	4.37	1	1	1	183	20.0732	8.6167	0.976283	0.978723	0.991659	1.0874	1.0092	0.977501	0.982222	1.0247	1.04325	0.267518	0.384753
Q96CB8	3.9	2	2	2	462	48.7771	9.68604	0.986703	0.937515	1.01745	1.00685	1.00787	1.05415	0.980557	1.02295	1.04324	0.204841	0.314265
P62633	28.81	6	6	11	177	19.4496	7.7085	1.01949	0.97043	0.977191	0.978368	1.03435	1.08253	0.989037	1.03175	1.04319	0.274809	0.391703
Q06210	39.34	20	23	47	699	78.7563	7.10791	0.983628	0.965331	0.988998	1.02356	1.02264	1.01825	0.979319	1.02148	1.04306	0.00457163	0.0216233
Q9UPQ9	2.24	4	4	4	1833	193.883	6.75635	0.968374	0.951992	0.999497	1.00909	1.03646	1.00001	0.973288	1.01519	1.04305	0.077311	0.154511
P46821	27.92	57	59	110	2468	270.468	4.80518	0.994682	0.967695	0.980146	1.00815	1.02192	1.03845	0.980841	1.02284	1.04282	0.0231363	0.0636646
Q9Y276	8.83	3	3	3	419	47.5045	8.49951	0.954942	0.960246	1.0293	1.0203	1.0043	1.04588	0.981495	1.0235	1.04279	0.192615	0.300119
Q06203	7.35	4	4	4	517	57.3624	6.75635	0.955097	0.975855	0.974949	1.01101	1.00939	1.00975	0.968634	1.01005	1.04276	0.00365755	0.0185737
P20339	26.98	3	5	9	215	23.6438	8.14795	0.998373	0.970393	0.984016	1.03653	1.04643	0.995874	0.984261	1.02628	1.04269	0.0737274	0.148704
P61964	14.97	6	6	9	334	36.5655	8.26514	0.979632	0.970505	0.970659	0.986654	1.02331	1.03552	0.973599	1.01516	1.04269	0.0501848	0.111508
Q9NPJ6	3.7	1	1	1	270	29.7269	5.09717	0.986215	0.976667	0.984121	1.0902	0.988557	0.994021	0.982334	1.02426	1.04268	0.274461	0.391506
A8CG34	4.96	4	4	4	1229	125.015	10.3745	0.870615	1.03	0.991424	0.957305	1.02515	1.03296	0.964013	1.00514	1.04266	0.48635	0.597778
Q9Y2I7	0.48	1	1	1	2098	236.986	6.69775	1.01086	0.922937	1.01049	1.03222	1.01647	1.02087	0.981426	1.02319	1.04255	0.231367	0.344021
Q92620	2.69	3	4	4	1227	140.415	6.53662	0.984034	0.97096	0.991148	1.02045	1.03382	1.01707	0.982047	1.02378	1.0425	0.00592706	0.0255074
Q04323	15.15	3	3	4	297	33.3049	5.24951	0.969959	0.938778	1.01724	1.01824	0.968861	1.06315	0.975327	1.01675	1.04247	0.308341	0.427075
Q15386	2.22	3	3	4	1083	123.844	6.7124	0.936282	1.02248	0.963775	0.985827	1.07161	0.989025	0.974178	1.01549	1.0424	0.336715	0.454541
Q13439	12.06	26	28	32	2230	260.98	5.38916	0.980526	0.976651	0.982003	1.02725	1.01148	1.02504	0.979727	1.02125	1.04239	0.00131532	0.010273
P09038	5.56	2	2	2	288	30.751	11.1802	0.959702	1.01126	0.975657	0.977856	1.09214	1.00151	0.982206	1.02384	1.04238	0.335018	0.453126
Q9Y2R9	7.85	2	2	3	242	28.116	9.99365	0.971152	0.99015	0.986365	1.0532	1.00958	1.00978	0.982556	1.02419	1.04237	0.0561617	0.120967
O60518	2.26	3	3	3	1105	124.633	5.0083	1.00154	0.984418	0.940819	0.993975	1.03261	1.02376	0.975592	1.01678	1.04222	0.128204	0.220286
Q8IY81	10.04	8	8	10	847	96.4992	8.39697	0.986004	0.977947	0.978779	1.00332	1.01955	1.04358	0.98091	1.02215	1.04204	0.026185	0.0695527
P41091	37.08	15	15	30	472	51.0772	8.39697	0.971543	0.97505	0.988018	0.992325	1.0441	1.02152	0.978204	1.01931	1.04203	0.0599471	0.12718
Q9P265	4.82	6	6	7	1576	171.382	8.08936	1.00091	0.958582	0.967991	1.03497	1.01302	1.00243	0.975829	1.01681	1.04199	0.0627225	0.131569
Q96DX4	1.39	1	1	1	576	64.1389	5.56689	1.01709	0.942368	0.986838	1.03476	1.03799	0.997204	0.982099	1.02332	1.04197	0.179183	0.283788
O15371	9.85	6	6	8	548	63.9324	6.04932	1.00074	0.979849	0.952695	1.01376	1.02983	1.01276	0.977762	1.01878	1.04195	0.0518801	0.113916
O60306	2.69	4	4	4	1485	171.186	6.3667	0.964657	1.01224	0.976564	1.0259	1.05213	0.999284	0.984486	1.02577	1.04194	0.119517	0.21034
O76094	19.97	14	14	26	671	74.56	9.26123	0.984096	0.97792	0.993131	1.03091	1.02608	1.02198	0.985049	1.02632	1.0419	0.00128232	0.0101484
O15372	32.67	13	13	36	352	39.9051	6.53662	0.990189	0.961178	0.987778	1.03161	1.01785	1.01275	0.979715	1.02074	1.04187	0.0195303	0.0567323
Q01167	4.39	2	4	5	660	69.0196	9.53955	0.965911	1.00384	0.97542	0.98353	1.02702	1.05782	0.981724	1.02279	1.04183	0.167337	0.269331
Q14241	9.77	8	8	10	798	89.8533	9.56885	0.977489	0.983917	0.948693	0.972711	1.03281	1.02627	0.970033	1.0106	1.04182	0.137662	0.232954
Q6N063	1.71	1	1	1	350	38.9715	5.68115	0.968088	0.961116	1.01372	0.970035	0.949074	1.14682	0.980975	1.02198	1.0418	0.561554	0.66276
Q9UPU7	1.77	2	2	2	963	109.812	6.16357	0.954452	1.00073	0.990721	1.00681	1.02663	1.03536	0.981969	1.02294	1.04172	0.0669157	0.137679
Q9Y4B6	0.46	1	1	1	1507	168.9	5.05908	1.04302	0.916421	0.9892	1.11798	1.03868	0.914943	0.982879	1.02386	1.0417	0.58727	0.682834
Q8IUI8	2.26	1	1	1	442	49.7349	5.13525	0.962837	1.00902	0.97361	0.989828	0.961156	1.11728	0.981821	1.02276	1.04169	0.458679	0.571533
Q13643	7.14	2	2	2	280	31.1706	6.20166	1.00391	0.980188	0.961922	1.08254	1.01088	0.974751	0.982008	1.02272	1.04146	0.296322	0.415164
Q92545	0.58	1	1	1	1883	205.011	8.5874	1.01549	0.961311	0.970586	1.06521	0.98534	1.01895	0.982461	1.02317	1.04143	0.227253	0.339603
Q9Y2H0	3.53	4	4	7	992	107.945	7.07861	1.014	0.944803	0.99801	1.01218	1.05812	1.00899	0.985603	1.02643	1.04142	0.194938	0.302872
Q9Y3E5	13.97	2	2	4	179	19.181	8.73389	0.988896	0.987004	0.96157	1.0103	1.04535	1.00303	0.979157	1.01956	1.04126	0.0623665	0.13097
Q7Z417	13.67	8	8	11	695	76.0747	8.70459	0.990337	0.997625	0.962851	1.04329	1.0307	0.998461	0.983604	1.02415	1.04122	0.0760112	0.152251
Q13438	1.5	1	1	1	667	75.5149	4.86865	0.950386	1.00262	0.995135	0.983938	1.05694	1.02873	0.982714	1.0232	1.0412	0.205227	0.314771
Q9H0D6	9.05	8	8	13	950	108.513	7.47412	0.981574	0.982269	0.990935	1.03051	1.02564	1.0203	0.984926	1.02548	1.04118	0.000652176	0.00668451
Q12849	16.04	6	6	8	480	53.0926	6.18896	0.957572	1.04814	0.948343	1.03289	1.03537	1.0074	0.984685	1.02522	1.04117	0.287533	0.404982
Q86TI2	10.08	9	9	11	863	98.201	6.45557	0.975753	0.98057	0.995514	1.0278	1.02617	1.01903	0.983946	1.02433	1.04104	0.00347377	0.0180507
P25685	17.65	7	7	12	340	38.0204	8.63135	1.01307	0.967399	0.968573	1.04104	1.03746	0.991568	0.983014	1.02336	1.04104	0.139267	0.234674
Q6P2Q9	18.29	43	44	67	2335	273.427	8.83643	0.976788	0.978062	0.984879	1.02032	1.02195	1.01796	0.97991	1.02008	1.04099	0.000130885	0.00275657
Q9Y223	6.79	5	5	6	722	79.2241	6.80029	0.956616	0.978743	1.01241	1.03391	0.98226	1.05212	0.98259	1.02276	1.04089	0.203746	0.312929
Q92688	17.53	2	8	15	251	28.7703	4.05615	1.00202	0.960865	0.98013	0.999185	1.06704	0.997064	0.981004	1.0211	1.04087	0.196167	0.304639
O15357	5.96	6	8	8	1258	138.513	6.53662	0.973211	0.997663	0.984791	1.00934	1.02799	1.03912	0.985221	1.02548	1.04087	0.0228296	0.0631006
Q9Y285	22.64	11	11	25	508	57.5275	7.79639	1.00854	0.974521	0.982	1.00714	1.02853	1.05054	0.988352	1.02874	1.04086	0.0676099	0.138798
Q9HD33	10	4	4	8	250	29.4319	10.3745	0.990237	0.970356	0.981915	0.998978	1.01437	1.04929	0.980836	1.02088	1.04083	0.0661466	0.136757
Q99519	7.95	3	3	3	415	45.4386	5.88428	1.01627	0.952693	0.987184	0.982249	1.07085	1.02359	0.985384	1.02556	1.04077	0.271275	0.388152
O75127	0.86	1	1	1	700	78.8058	8.5874	0.965591	0.96717	1.01581	1.05688	0.992771	1.0191	0.982857	1.02292	1.04076	0.182321	0.287615
Q9NZN8	8.15	4	4	6	540	59.6999	7.66455	1.03015	0.977963	0.958312	1.02195	1.02995	1.03543	0.988809	1.02911	1.04076	0.138077	0.233515
P36405	14.84	2	2	4	182	20.4428	7.23975	0.974722	1.00608	0.963022	1.00196	1.00133	1.0603	0.981274	1.0212	1.04068	0.163158	0.264404
Q6UN15	8.75	5	5	7	594	66.4865	5.59229	0.972123	0.975051	1.0117	1.00724	1.00318	1.0687	0.98629	1.02637	1.04064	0.180287	0.285131
P08238	50.41	22	42	205	724	83.2121	5.03369	0.978715	0.993145	0.971758	0.998718	1.04382	1.02058	0.981206	1.02104	1.0406	0.0511688	0.112842
Q15041	3.94	1	1	2	203	23.3474	9.31982	1.00067	0.995751	0.953048	1.03557	1.05072	0.982668	0.983156	1.02299	1.04051	0.194401	0.302233
Q9NYP7	2.68	1	1	2	299	35.2699	9.42236	1.10754	0.969405	0.871542	1.13805	0.921006	1.00885	0.982829	1.02263	1.0405	0.690856	0.768902
P12270	18.58	44	45	69	2363	267.131	5.021	0.982878	0.981159	0.984638	1.02848	1.01833	1.02116	0.982892	1.02265	1.04045	0.000237364	0.00370462
P15927	19.63	4	4	8	270	29.2285	6.15088	0.967535	1.00647	0.970453	1.00722	1.01582	1.04028	0.981485	1.02111	1.04037	0.0680438	0.139459
Q9GZT3	49.54	5	6	10	109	12.3414	10.2427	1.01069	0.961439	0.975291	1.03048	0.990199	1.04571	0.982474	1.02213	1.04036	0.147468	0.244947
Q8NB90	6.61	5	6	8	893	97.8429	5.65576	1.00346	0.987759	0.979714	1.01638	1.02479	1.04963	0.99031	1.03027	1.04035	0.0304498	0.0768259
Q9UBX3	11.85	3	3	3	287	31.2623	9.53955	0.998274	0.956207	1.00284	1.0125	1.03109	1.033	0.985773	1.02553	1.04033	0.0703454	0.143047
Q05209	12.18	8	8	9	780	88.0514	5.61768	0.962901	0.958996	1.0095	1.01673	0.997313	1.03557	0.977132	1.01654	1.04033	0.115077	0.205029
Q8NB46	0.84	1	1	1	1076	115.004	6.48096	0.88618	0.960731	1.10312	1.03632	1.05432	0.978324	0.983344	1.02299	1.04031	0.58931	0.684241
Q15427	4.72	2	2	5	424	44.3571	8.55811	0.996281	0.988059	0.968007	1.00538	1.04863	1.01732	0.984116	1.02378	1.0403	0.0614815	0.129549
Q8NFX7	4.29	1	1	1	210	23.5389	9.0415	0.98086	1.05416	0.905321	0.83709	0.819175	1.40244	0.980114	1.01957	1.04025	0.850489	0.895478
P62277	54.3	11	11	25	151	17.2117	10.5356	1.01003	0.957191	0.970973	1.03798	1.01493	1.00311	0.979398	1.01868	1.0401	0.105561	0.193384
P51957	1.19	1	1	1	841	94.5382	7.89893	0.922925	0.99338	1.03121	0.987669	0.967146	1.11086	0.982504	1.02189	1.04009	0.513208	0.620515
P53582	10.62	4	4	6	386	43.1873	7.1665	1.01163	0.980101	0.963363	1.03606	1.03189	1.00554	0.98503	1.0245	1.04007	0.0818867	0.16095
Q96J84	1.59	1	1	1	757	83.4838	5.73193	1.00315	0.942498	1.0023	1.00931	1.01962	1.03688	0.982648	1.02194	1.03998	0.143431	0.240097
O95433	36.09	12	12	14	338	38.2503	5.52881	0.972257	1.00383	0.976142	1.03604	1.01472	1.01951	0.984076	1.02342	1.03998	0.0294011	0.0750615
Q13435	27.37	25	25	46	895	100.165	5.66846	0.985462	0.989625	0.973482	1.00993	1.02425	1.03226	0.982857	1.02215	1.03997	0.00844618	0.0321392
P04424	6.47	3	3	4	464	51.6253	6.48096	1.04315	0.959698	0.97008	1.09962	1.00274	0.98935	0.990974	1.03057	1.03996	0.414632	0.530932
Q9Y5K5	14.89	5	5	6	329	37.583	5.32568	0.972784	0.989704	0.99248	1.02561	1.02928	1.01797	0.984989	1.02429	1.03989	0.00494534	0.0226535
Q9H6U8	2.78	1	1	2	611	69.8178	8.67529	0.982374	1.01333	0.953601	0.952644	1.08366	1.03038	0.983101	1.02223	1.0398	0.401911	0.519573
Q8WTS6	5.19	2	2	3	366	40.6951	4.62744	0.969666	1.00998	0.982287	1.0023	1.00409	1.07341	0.98731	1.0266	1.03979	0.208977	0.319072
Q9NXR1	2.39	1	1	1	335	37.6978	5.14795	1.02842	0.940104	0.981625	1.07707	1.01009	0.980316	0.983383	1.02249	1.03977	0.365285	0.483641
O95456	5.56	2	2	3	288	32.8325	7.1665	0.976536	0.982079	0.957728	1.04545	0.992756	0.994109	0.972114	1.01077	1.03976	0.109509	0.198339
P62857	46.38	3	3	16	69	7.8362	10.6968	0.920295	1.06192	0.950022	0.918037	1.03965	1.09081	0.977412	1.01617	1.03965	0.593804	0.687744
P17252	8.04	7	7	12	672	76.7001	7.04932	0.99735	0.985474	0.977932	1.05709	1.00779	1.01325	0.986918	1.02604	1.03964	0.0778545	0.155264
Q9BQC6	11.76	2	2	2	102	12.2585	11.4438	0.97764	0.936045	1.03349	1.06798	0.993036	1.00259	0.982391	1.0212	1.03951	0.350628	0.468679
P67812	8.38	2	2	3	179	20.6121	9.48096	0.934613	0.995011	1.02413	1.10045	0.961989	1.00794	0.984586	1.02346	1.03948	0.467781	0.580543
Q96C36	21.25	7	7	10	320	33.6157	7.76709	0.980006	0.959499	1.00388	1.02548	1.03364	1.00033	0.981129	1.01982	1.03943	0.0762643	0.152583
Q14444	19.61	11	11	28	709	78.318	5.24951	1.01857	0.951121	0.988799	1.01056	1.04487	1.01961	0.986162	1.02501	1.0394	0.152851	0.251718
Q14103	32.39	12	15	39	355	38.4103	7.81104	1.00287	0.975746	0.977391	0.9997	1.04439	1.02775	0.985336	1.02395	1.03919	0.0699864	0.142472
O15067	11.66	15	15	22	1338	144.643	5.75732	0.983088	0.969156	0.991853	1.04416	1.00767	1.00749	0.981366	1.01977	1.03914	0.0503676	0.111693
P41236	23.41	5	5	6	205	23.0009	4.7417	0.98672	0.977399	0.977852	1.00253	1.0016	1.05295	0.980657	1.01903	1.03913	0.0899426	0.172452
Q9H9T3	1.83	1	1	1	547	62.2191	8.88037	0.981952	1.01529	0.95457	1.0166	1.01866	1.03168	0.983938	1.02232	1.039	0.102386	0.189255
Q8NHG7	14.29	1	1	1	77	8.43742	8.90967	0.902537	1.06672	0.984665	1.0487	0.988001	1.03233	0.984642	1.02301	1.03897	0.491691	0.602189
P49450	5	1	1	1	140	15.9808	11.7075	0.931009	1.03374	0.986988	0.990403	1.01345	1.06252	0.983913	1.02212	1.03884	0.354518	0.472746
Q92900	23.74	23	23	33	1129	124.267	6.60986	0.958439	1.00087	0.992827	1.01634	1.01267	1.0377	0.984046	1.02224	1.03881	0.0655729	0.135965
Q9H8M9	7.24	1	1	1	152	17.4588	6.93213	0.971874	1.00817	0.97184	1.03956	0.984166	1.04264	0.983962	1.02212	1.03878	0.165529	0.267313
Q96AT1	9.09	1	1	1	154	17.4549	6.11279	1.01718	0.99157	0.941555	1.04016	0.942544	1.08199	0.983435	1.02156	1.03877	0.461874	0.574617
Q8WWY3	9.82	5	5	6	499	55.4214	5.78271	1.01706	0.991958	0.942943	1.02603	1.0097	1.03054	0.983986	1.02209	1.03873	0.16802	0.269948
Q9NSC5	10.25	3	3	4	361	39.8123	5.45264	0.981489	0.949379	1.02268	1.00382	1.02281	1.04125	0.984516	1.02263	1.03871	0.184655	0.29064
Q9NP92	3.19	1	1	1	439	50.3328	7.97217	0.885999	1.0966	0.973325	1.08001	0.968563	1.02154	0.985309	1.02337	1.03863	0.610835	0.703531
Q6UXV4	5.22	1	1	1	268	29.1403	9.5249	1.02199	0.982761	0.947919	1.03422	1.05067	0.981817	0.984222	1.02224	1.03862	0.271271	0.388152
P68104	61.69	12	22	184	462	50.1091	9.01221	0.990959	0.984866	0.969632	1.01175	1.03904	1.00833	0.981819	1.01971	1.03859	0.0309201	0.0776468
Q8WXX5	16.54	4	4	5	260	29.8911	5.73193	1.01016	0.989664	0.952931	1.03549	1.00615	1.0248	0.984252	1.02215	1.0385	0.114159	0.203867
P48147	16.9	12	12	20	710	80.648	5.85889	0.984479	0.973963	0.990263	1.01734	1.03467	1.01006	0.982902	1.02069	1.03844	0.0123168	0.0414469
Q00403	4.43	1	1	1	316	34.8106	8.35303	0.961463	0.977402	1.01318	1.02741	1.02341	1.01469	0.984016	1.02184	1.03843	0.0742181	0.149399
Q13595	5.67	1	2	2	282	32.6691	11.2681	0.915289	1.04379	0.995826	1.06281	1.00535	1.00028	0.984968	1.02281	1.03842	0.423709	0.539021
P49755	19.63	5	5	9	219	24.96	7.44482	0.985933	0.988856	0.961071	1.0096	1.04032	0.998429	0.97862	1.01612	1.03832	0.0705812	0.143474
Q9UKG1	4.94	2	3	3	709	79.6136	5.41455	0.972282	0.960035	1.01735	1.04096	0.979223	1.04249	0.983223	1.02089	1.03831	0.237829	0.351455
Q9H2K2	0.69	1	1	1	1166	126.838	7.1958	1.01898	0.91902	1.01432	1.05452	1.06174	0.94888	0.984106	1.02171	1.03822	0.48475	0.596434
O43709	2.85	1	1	1	281	31.8601	8.73389	0.979092	0.961712	1.01099	1.02358	1.0181	1.02253	0.983932	1.0214	1.03808	0.061387	0.129399
Q8IVM0	27.12	10	10	13	306	35.8	6.65381	0.989143	0.978075	0.987509	1.01014	1.02099	1.03598	0.984909	1.02237	1.03803	0.0104824	0.0370526
P60520	29.06	2	3	5	117	13.6581	8.104	0.960118	0.984391	1.0104	0.995258	1.05551	1.01645	0.984969	1.02241	1.03801	0.176692	0.280637
P61224	27.72	2	5	15	184	20.8116	5.78271	1.02074	0.951773	0.985271	1.03279	1.06024	0.976883	0.985928	1.02331	1.03791	0.302256	0.421153
Q13045	17.89	21	21	31	1269	144.66	6.04932	1.00577	0.977477	0.97396	1.0307	1.0306	1.00745	0.985735	1.02292	1.03772	0.0428622	0.0992243
Q9BYJ9	9.84	1	5	10	559	60.8358	8.79248	0.974013	0.967411	1.01186	1.01818	1.05174	0.994489	0.984427	1.02147	1.03763	0.161859	0.263138
Q6QNY0	7.92	1	1	1	202	21.2429	5.14795	0.98507	0.964825	1.00259	0.977539	1.07438	1.01143	0.984163	1.02111	1.03755	0.290981	0.408911
O15013	3.73	4	4	5	1369	151.516	5.68115	0.965493	1.03372	0.983163	1.04001	1.01376	1.04058	0.994125	1.03145	1.03754	0.169143	0.271347
P17535	6.05	1	2	2	347	35.1523	7.37158	0.959997	0.994476	0.99884	1.02181	1.00765	1.0347	0.984438	1.02139	1.03753	0.0641157	0.133688
Q8NC96	8.36	2	3	3	275	29.7191	6.80029	0.968883	0.981477	1.00329	1.01395	1.05346	0.996914	0.984549	1.02144	1.03747	0.131921	0.225492
Q92621	7.06	15	15	17	2012	227.776	6.18896	0.967835	0.982868	0.986726	1.02417	1.00047	1.02257	0.979143	1.01574	1.03737	0.0187559	0.0549686
Q9Y4P3	12.98	6	6	12	447	49.7662	9.43701	0.986733	0.981683	0.987765	1.02475	1.04807	0.993819	0.985394	1.02221	1.03736	0.08052	0.159047
O60701	18.42	9	9	23	494	54.9893	7.12256	0.9902	0.987966	0.976437	1.01269	1.03739	1.0148	0.984868	1.02163	1.03733	0.0149411	0.0471798
Q9BZK7	16.93	6	7	11	514	55.5601	5.5542	0.970877	1.01887	0.984357	1.0222	1.04897	1.01394	0.991368	1.02837	1.03732	0.105848	0.193667
Q6P4H8	3.43	1	1	1	233	26.0935	8.86572	0.962603	0.99437	0.996988	1.02974	1.00385	1.03026	0.984654	1.02129	1.0372	0.059902	0.127133
Q9NWY4	8.96	3	3	4	346	39.411	6.80029	0.99965	0.957792	0.995159	1.03858	1.02552	0.998257	0.9842	1.02079	1.03717	0.109132	0.19799
O75694	9.13	12	13	14	1391	155.1	6.16357	0.99221	1.00742	0.987918	1.05274	1.02235	1.0233	0.995851	1.0328	1.0371	0.0333602	0.0820926
O60341	11.74	10	10	10	852	92.8447	6.52197	1.01021	0.972176	0.975109	1.03739	1.01917	1.01051	0.985831	1.02236	1.03705	0.0661819	0.136757
Q9BW85	1.86	1	1	1	323	37.0627	5.92236	0.974332	0.997448	0.982252	1.0052	1.02858	1.02969	0.984677	1.02116	1.03705	0.0253013	0.0678681
Q9NRK6	1.22	1	1	1	738	79.0979	9.84717	0.998238	0.962313	0.993222	1.01484	1.0502	0.998159	0.984591	1.02107	1.03705	0.12752	0.219696
Q5JTZ9	5.58	5	5	5	985	107.273	6.26514	1	0.957806	0.985693	1.02858	0.999241	1.02467	0.981167	1.0175	1.03703	0.0781215	0.155652
P63279	22.78	5	5	14	158	17.9952	8.66064	0.983624	0.983594	0.971553	1.00129	1.03053	1.01553	0.97959	1.01578	1.03695	0.0179903	0.0533177
P11233	20.39	3	4	12	206	23.552	7.10791	0.985648	1.02082	0.960911	1.04439	1.03039	1.0022	0.989127	1.02566	1.03693	0.162309	0.263563
Q8N108	1.37	1	1	1	512	57.9477	4.42432	0.984665	1.04638	0.927936	1.10297	1.0264	0.938609	0.986325	1.02266	1.03684	0.568274	0.667727
Q8WXA3	2.48	1	2	2	606	69.9662	5.8335	1.00537	0.965516	0.982751	0.962355	1.101	0.999083	0.984547	1.02081	1.03683	0.446956	0.560677
P57740	6.81	7	7	10	925	106.307	5.42725	0.99021	0.988897	0.972494	1.03335	1.03155	0.995419	0.983867	1.02011	1.03683	0.0561793	0.120967
Q70UQ0	36.29	13	14	29	350	39.285	9.17334	0.985911	0.99524	0.965982	1.0091	1.03887	1.00743	0.982378	1.01847	1.03674	0.0541167	0.117442
Q5T2D3	2.26	1	1	1	398	45.0966	8.29443	0.960388	1.04309	0.953898	1.05351	1.02139	0.991004	0.985793	1.02197	1.0367	0.346201	0.463426
Q14558	11.24	1	3	6	356	39.3686	7.1958	0.857094	1.05868	1.03924	0.940711	1.04828	1.07442	0.985002	1.02114	1.03669	0.659784	0.745117
Q14839	9.21	15	17	22	1912	217.867	5.85889	0.98794	0.97541	0.978632	1.04898	1.00954	0.991374	0.980661	1.01663	1.03668	0.107768	0.19628
Q9UKJ3	4.06	5	5	7	1502	164.098	8.66064	1.01385	0.952125	0.9872	1.00726	0.974749	1.07945	0.984393	1.02049	1.03667	0.369575	0.488164
P13674	37.27	20	20	35	534	61.011	6.01123	0.994526	0.969726	0.986345	1.03752	1.02386	0.997396	0.983532	1.01959	1.03666	0.0598726	0.127118
Q969Z0	7.61	5	5	8	631	70.6934	7.41553	1.00173	0.99229	0.967974	1.0152	1.02911	1.02612	0.98733	1.02348	1.03661	0.0295349	0.0752654
Q8TF40	0.86	1	1	1	1166	130.472	5.51611	0.973439	1.05476	0.927152	0.978947	1.01924	1.06523	0.985116	1.02114	1.03656	0.466984	0.579811
Q6EMK4	9.81	6	6	11	673	71.6675	7.38623	0.984139	0.977005	1.0047	1.00455	1.03318	1.03656	0.988616	1.02476	1.03656	0.0510655	0.112659
P0C0L4	3.56	7	7	8	1744	192.664	7.07861	0.958571	0.929611	1.04285	1.00898	1.01794	1.01125	0.97701	1.01273	1.03656	0.353668	0.472064
O00139	10.48	6	7	12	706	79.9046	6.68311	0.985652	0.993645	0.983804	1.06171	1.00908	1.00061	0.987701	1.0238	1.03655	0.135511	0.230221
Q9Y4A5	1.09	5	5	5	3859	437.318	8.19189	1.01954	0.96933	0.971821	1.05614	0.97604	1.03649	0.986898	1.02289	1.03647	0.284064	0.401411
O75884	14.52	2	2	2	186	20.9865	6.20166	0.987668	0.968608	0.992987	0.990748	1.04561	1.02046	0.983088	1.01894	1.03647	0.109825	0.198602
Q8NI35	0.33	1	1	1	1801	196.247	4.94482	0.668237	0.887821	1.39333	0.906921	1.03902	1.11094	0.983129	1.01896	1.03645	0.880044	0.915954
Q4LDG9	3.16	1	1	1	190	21.5194	6.1001	1.04442	0.93929	0.970072	1.01229	1.04844	1.00059	0.984593	1.02044	1.03641	0.355806	0.474012
P62273	44.64	3	3	10	56	6.6723	10.1255	0.970652	1.00094	0.966638	1.04066	1.02518	0.979273	0.97941	1.01504	1.03638	0.170898	0.2733
Q96PC5	1.63	2	2	2	1412	159.737	4.69092	1.00243	0.96882	0.98306	1.00816	1.05223	1.00115	0.984771	1.02051	1.0363	0.12886	0.221276
P31153	34.43	13	13	27	395	43.6333	6.48096	0.981142	0.992193	0.980536	1.01804	1.03535	1.00765	0.984624	1.02035	1.03628	0.0160913	0.0495023
Q9H6D7	3.31	1	1	1	363	42.373	5.68115	0.962689	1.0201	0.973931	1.07315	0.970029	1.0208	0.985572	1.02132	1.03628	0.359394	0.477524
Q9NX74	1.83	1	1	1	493	55.0152	7.10791	1.04327	0.947818	0.960424	0.956864	1.01133	1.09033	0.983836	1.01951	1.03626	0.506626	0.615264
Q10570	5.89	7	7	8	1443	160.782	6.40479	0.972437	0.993657	0.951062	1.00309	0.978765	1.04104	0.972385	1.00763	1.03625	0.182761	0.288066
P60866	30.25	5	5	23	119	13.3643	9.93506	0.983693	1.00255	0.972578	1.00043	1.03235	1.03313	0.986274	1.02197	1.03619	0.0618395	0.130107
O60885	7.93	6	10	11	1362	152.124	9.18799	0.98181	0.992161	0.988448	1.01491	1.02771	1.02631	0.987473	1.02298	1.03595	0.00216981	0.013869
Q9NQ29	16.17	2	6	16	371	43.7013	9.92041	0.969946	0.98476	1.00681	0.987092	1.0059	1.07476	0.987172	1.02258	1.03587	0.285055	0.402201
Q9BW66	7.08	1	2	2	212	24.3085	6.27783	1.02347	0.947806	0.982933	1.01286	1.01767	1.02953	0.984735	1.02002	1.03583	0.190545	0.29773
Q9BWU0	5.78	4	4	5	796	88.759	5.18604	1.00348	0.949761	0.986473	1.05069	1.02213	0.971747	0.979906	1.01486	1.03567	0.279984	0.396952
Q9UQ13	5.15	3	3	4	582	64.8475	8.45557	0.984348	0.985941	0.97724	1.01605	1.0432	0.993322	0.98251	1.01752	1.03564	0.0753489	0.151131
Q86V88	7.39	1	1	2	176	20.0963	6.39209	0.987597	0.957925	1.00987	1.05001	1.01322	0.997387	0.985132	1.0202	1.0356	0.180788	0.285607
Q96FS4	2.59	2	3	3	1042	112.08	6.59521	0.964744	1.01701	0.972204	1.01378	1.01503	1.03018	0.984653	1.01967	1.03556	0.110759	0.199683
Q14562	1.89	2	3	3	1220	139.227	8.32373	0.965464	0.985253	1.00399	1.01135	1.00322	1.0451	0.984904	1.01989	1.03552	0.108319	0.197091
Q8WTW3	3.16	3	3	3	980	108.909	7.31299	0.983791	0.997849	0.986805	1.01958	1.02585	1.02833	0.989481	1.02459	1.03548	0.00217492	0.013869
P62826	27.78	8	8	23	216	24.4076	7.48877	0.981864	0.99742	0.973323	1.0329	1.02008	1.00428	0.984202	1.01908	1.03544	0.0326597	0.0808676
Q15113	8.24	4	4	5	449	47.942	7.43018	0.979134	0.9819	1.00443	0.972439	1.08497	1.01292	0.988487	1.02344	1.03536	0.360349	0.478467
O43379	0.59	1	1	1	1518	165.849	5.90967	1.04994	0.973272	0.932088	0.999104	1.02357	1.03708	0.985101	1.01992	1.03534	0.391553	0.50984
Q92995	6.26	5	5	5	863	97.2651	5.52881	0.980707	0.984284	0.992538	1.0287	1.02954	1.00381	0.985843	1.02068	1.03534	0.0188982	0.055241
P51532	6.38	11	11	16	1647	184.53	7.88428	0.972393	0.986941	1.0045	1.02484	1.01026	1.03344	0.987945	1.02285	1.03533	0.0384495	0.0915121
Q9H7B4	3.74	1	2	5	428	49.0646	7.25439	0.999072	0.958345	0.999064	1.11004	0.928853	1.02189	0.985494	1.02026	1.03528	0.55503	0.656169
Q96A49	18.47	8	8	12	352	39.9089	4.52588	0.991337	0.954244	0.981076	1.00885	1.01746	1.00349	0.975552	1.00993	1.03524	0.0433429	0.100037
P54289	3.63	4	4	4	1103	124.49	5.2749	0.98557	0.978963	0.991972	1.018	1.02182	1.02078	0.985502	1.0202	1.03521	0.000903187	0.00831868
P49736	18.03	17	17	23	904	101.832	5.51611	0.988451	0.975595	0.968685	1.01758	0.995843	1.02241	0.977577	1.01194	1.03515	0.0264971	0.0701892
Q6ZNB6	3.73	2	2	2	911	101.27	8.41162	0.986366	1.00349	0.966479	1.0057	1.04147	1.01307	0.985445	1.02008	1.03515	0.0859602	0.166496
Q6ZWE6	1.18	1	1	1	761	87.1105	7.09326	0.924997	0.961217	1.0642	0.913675	0.929366	1.21106	0.98347	1.01803	1.03514	0.759046	0.823147
Q15029	19.34	18	19	35	972	109.366	4.99561	0.977905	0.991022	0.98282	1.01978	1.03416	1.00144	0.983915	1.01846	1.03511	0.0277194	0.0722286
Q99627	13.4	2	2	2	209	23.211	5.37646	0.984053	0.967151	1.0046	1.01382	1.0462	0.999272	0.985267	1.01977	1.03501	0.121465	0.212814
P08648	5.53	6	6	12	1049	114.465	5.77002	1.01888	0.951102	0.988365	1.0081	1.02386	1.02996	0.986116	1.02064	1.03501	0.169904	0.2721
Q9Y4I1	6.68	12	13	13	1855	215.269	8.48486	0.983814	0.993046	0.966166	1.01107	1.02294	1.01161	0.981008	1.01521	1.03486	0.0176484	0.0526638
Q9BQS7	0.69	1	1	1	1158	130.365	5.98584	0.992106	0.917586	1.04796	1.1018	1.00865	0.950131	0.985883	1.02019	1.0348	0.586641	0.682419
P50991	45.08	23	24	70	539	57.8878	7.82568	0.984028	0.997129	0.962015	1.01155	1.01228	1.02105	0.981057	1.01496	1.03456	0.0338097	0.082904
Q9NYF8	24.67	24	25	43	920	106.059	9.979	0.96676	0.997284	0.985255	1.00214	1.00202	1.04672	0.983099	1.01696	1.03444	0.122404	0.21366
O60287	0.66	2	2	2	2271	254.227	6.46826	0.981215	1.01433	0.962494	1.08267	0.978341	0.998642	0.986013	1.01988	1.03435	0.392227	0.510361
P13987	15.63	2	2	8	128	14.1678	6.48096	0.912675	1.06248	0.961072	0.996223	0.995199	1.04556	0.978742	1.01233	1.03432	0.515717	0.622462
Q9UPQ3	1.28	1	1	1	857	94.4115	7.94287	0.984307	0.963908	1.00897	1.00578	1.03373	1.01912	0.985729	1.01954	1.0343	0.0920244	0.175264
Q9Y312	2.08	1	1	1	384	43.4441	5.96045	0.989699	0.972238	0.994449	0.961051	1.05241	1.04432	0.985462	1.01926	1.0343	0.322476	0.440751
O43295	0.73	1	1	1	1099	124.425	6.68311	0.996404	0.953541	1.003	0.9235	0.983544	1.14707	0.984314	1.01804	1.03426	0.648668	0.735429
P41223	6.94	1	1	1	144	16.9886	8.82178	1.02527	0.971552	0.961831	1.09837	0.957663	1.00392	0.986216	1.01998	1.03424	0.502424	0.611461
Q15814	9.25	4	4	5	346	39.2238	5.70654	0.989177	0.972135	0.980204	0.984413	1.00897	1.04857	0.980505	1.01398	1.03414	0.158283	0.258983
O95785	2.12	2	2	2	1651	178.563	6.85889	0.980422	0.997833	0.978495	0.993712	1.04162	1.02232	0.985584	1.01922	1.03413	0.0915675	0.174572
Q13432	2.5	1	1	2	240	26.9454	6.41748	0.940452	0.905994	1.1082	1.01232	1.05394	0.989101	0.984882	1.01845	1.03409	0.634118	0.724547
Q14157	18.31	18	18	37	1087	114.465	7.10791	0.962102	0.95472	1.03554	1.00871	1.01453	1.02975	0.984121	1.01766	1.03408	0.275065	0.391967
P25208	3.86	1	1	1	207	22.8169	4.58936	1.07372	0.931567	0.950279	0.963718	1.06082	1.03177	0.98519	1.01877	1.03408	0.561301	0.6626
Q8NB16	4.88	2	2	2	471	54.4445	8.82178	0.970726	0.938029	1.02369	0.914895	0.974088	1.14319	0.97748	1.01072	1.03401	0.671668	0.754638
P38159	42.2	18	18	49	391	42.3063	10.0522	0.984978	0.974584	0.996335	1.02492	1.00748	1.02393	0.985299	1.01878	1.03398	0.0166561	0.0507588
P40227	42.94	24	24	51	531	57.9876	6.68311	0.983453	0.999995	0.977975	1.00921	1.02877	1.02373	0.987141	1.02057	1.03387	0.0194167	0.056461
Q9BU23	8.91	6	6	8	707	79.6475	10.0962	1.01069	0.993436	0.977151	1.03068	1.04654	1.00501	0.993759	1.02741	1.03386	0.0956967	0.179685
Q92685	1.37	1	1	1	438	50.0935	9.43701	1.02678	0.975471	0.957432	1.02019	1.07692	0.962627	0.98656	1.01991	1.03381	0.44051	0.554333
Q96ER9	7.54	2	2	2	411	45.7828	8.19189	1.01454	0.917842	1.02115	0.953519	1.08551	1.01423	0.984508	1.01775	1.03377	0.547735	0.650115
Q9H944	13.68	3	3	3	212	23.2064	6.87354	0.979323	0.939803	1.02468	1.06049	1.03134	0.951196	0.98127	1.01434	1.03371	0.463596	0.576245
Q13907	17.18	4	4	4	227	26.3025	6.34131	0.938412	1.02663	0.969748	0.963478	0.992262	1.07768	0.978263	1.01114	1.03361	0.486415	0.597778
P51692	3.18	2	2	2	787	89.8096	6.04932	0.976953	1.00733	0.974271	1.03878	1.02621	0.992985	0.986186	1.01932	1.0336	0.127795	0.219922
P67809	43.83	7	11	38	324	35.9027	9.87646	1.0138	1.00583	0.937626	1.03631	0.987276	1.03299	0.985754	1.01886	1.03358	0.315759	0.434441
P55957	11.28	3	3	4	195	21.981	5.43994	0.999447	0.935817	1.01583	1.06825	0.968906	1.01287	0.983697	1.01668	1.03353	0.431129	0.545231
P78330	14.22	3	3	4	225	24.9919	5.69385	0.99186	0.965901	1.00138	1.05072	1.01771	0.989873	0.986379	1.01943	1.03351	0.182732	0.288066
Q93100	3.2	4	4	4	1093	124.805	6.94678	1.00957	0.994128	0.9548	1.02893	1.00692	1.02167	0.986168	1.01917	1.03347	0.133089	0.227004
Q9Y3D9	20	3	3	9	190	21.7573	8.89502	0.976002	0.961806	1.00773	1.0364	1.03658	0.971074	0.981846	1.01468	1.03345	0.270226	0.387345
Q9P0M9	22.97	3	3	4	148	16.0627	10.4185	1.00109	0.953268	0.99305	0.997136	1.01571	1.0329	0.98247	1.01525	1.03336	0.143274	0.239979
Q9UK41	23.53	4	4	4	221	25.4086	5.5415	0.957547	1.01431	0.992006	0.99362	1.03478	1.03431	0.987955	1.0209	1.03335	0.198793	0.307096
P06730	8.76	2	2	4	217	25.0815	6.15088	0.979381	0.99619	0.984429	1.02588	1.02085	1.01181	0.986667	1.01951	1.03329	0.00706465	0.0285967
P84103	22.56	4	4	5	164	19.3179	11.6489	0.966269	1.04104	0.936904	0.964313	0.998421	1.07939	0.981405	1.01404	1.03326	0.518072	0.623712
Q96A33	16.36	9	9	14	483	55.8383	4.86865	1.00654	0.980689	0.964766	1.02327	0.997286	1.02946	0.983998	1.01667	1.03321	0.105281	0.193169
Q9Y3D8	5.23	1	1	1	172	20.0489	4.57666	0.967471	0.936817	1.05208	0.95757	1.02747	1.0693	0.985455	1.01811	1.03314	0.52899	0.633971
O00154	18.68	5	5	10	380	41.7693	8.54346	1.00168	0.977629	0.972519	1.02244	1.0154	1.01178	0.983942	1.01654	1.03313	0.0266716	0.0704623
P29372	19.13	3	3	4	298	32.8478	9.56885	1.01588	0.980375	0.991047	1.00053	1.01955	1.06609	0.995768	1.02872	1.0331	0.210722	0.320734
P53621	30.47	37	37	73	1224	138.258	7.66455	0.975154	0.991343	0.977326	1.01053	1.00655	1.02408	0.981274	1.01372	1.03307	0.0115172	0.0396497
Q9UBK8	2.29	2	2	2	698	77.625	6.49365	0.926052	1.01587	1.01709	0.984079	1.0292	1.04319	0.986339	1.01882	1.03293	0.406209	0.523192
Q9BVQ7	2.79	2	2	2	753	80.6599	8.08936	0.967006	1.04656	0.947422	1.01786	1.00317	1.03742	0.986996	1.01948	1.03292	0.366013	0.484375
Q99707	3.48	5	5	6	1265	140.437	5.57959	0.97786	1.01193	0.972869	1.0071	1.01161	1.04122	0.987553	1.01997	1.03283	0.117303	0.207555
Q92520	9.69	3	3	7	227	24.6646	8.29443	1.00726	0.973722	0.961	1.01331	1.02549	0.999713	0.98066	1.01284	1.03281	0.109392	0.198268
O60488	13.5	9	10	18	711	79.1367	8.38232	0.992484	0.979898	0.978432	1.02235	1.0161	1.00916	0.983605	1.01587	1.0328	0.00532101	0.0239124
Q14008	13.98	26	27	49	2032	225.352	7.79639	1.00779	0.974876	0.976985	1.01457	1.02791	1.01368	0.986549	1.01872	1.03261	0.0500152	0.111183
P61604	77.45	9	9	22	102	10.9249	8.92432	0.962369	0.979494	1.02768	1.00524	1.05922	1.00157	0.989848	1.02201	1.03249	0.299595	0.417967
Q9H3F6	7.99	3	3	5	313	35.4098	6.34131	0.990844	0.983908	0.996006	1.02826	0.99631	1.04262	0.990253	1.0224	1.03246	0.0852468	0.16569
P51610	7.57	14	14	22	2035	208.602	7.45947	0.9889	0.959973	1.00074	1.01429	1.01371	1.0173	0.983205	1.0151	1.03244	0.0586039	0.124947
Q14004	2.65	4	4	4	1512	164.823	9.68604	1.00358	0.939694	0.998064	0.993317	1.02627	1.01713	0.980446	1.01224	1.03243	0.233524	0.346347
P62487	7.56	1	1	2	172	19.2819	5.5415	0.980529	0.98325	0.996355	1.03422	1.02934	0.992499	0.986711	1.01868	1.0324	0.0851195	0.165672
Q9UNF0	20.16	11	11	20	486	55.7039	5.19873	0.986353	0.988493	0.977625	0.997302	1.03435	1.01637	0.984157	1.01601	1.03236	0.0467058	0.105584
Q7Z5K2	2.69	4	4	4	1190	132.863	5.43994	0.998565	0.959701	0.989234	1.03375	1.01876	0.990221	0.9825	1.01424	1.03231	0.140885	0.236936
Q8IUD2	15.05	17	18	20	1116	128.008	5.97314	0.984379	0.96821	0.986899	1.01852	1.0009	1.01492	0.979829	1.01145	1.03227	0.016425	0.0503015
Q9NR56	9.79	2	4	7	388	41.79	8.89502	0.902432	1.05059	1.0024	0.934449	1.01327	1.10305	0.98514	1.01692	1.03226	0.652368	0.738724
A1X283	9.11	6	6	8	911	101.516	8.68994	1.00809	0.975114	0.966079	1.03367	1.01292	0.997646	0.983093	1.01475	1.0322	0.127378	0.219542
Q9NUQ6	39.96	20	20	46	558	61.6907	9.64209	1.00872	0.9794	0.975552	1.01726	1.03034	1.01149	0.987891	1.0197	1.0322	0.0551906	0.119263
Q969V6	1.83	2	2	2	931	98.8578	5.85889	1.00517	0.977928	0.976911	1.04123	1.01262	1.00131	0.98667	1.01839	1.03215	0.102944	0.190035
O14497	2.28	5	5	6	2285	241.892	6.69775	0.988813	0.983022	0.98448	1.0309	0.998789	1.02157	0.985438	1.01709	1.03212	0.030942	0.0776468
Q9Y508	24.12	6	6	9	228	25.6773	7.25439	0.975678	1.01619	0.942872	1.00467	0.999024	1.02527	0.978246	1.00965	1.03211	0.23789	0.351455
P62987	44.53	1	7	59	128	14.719	9.83252	0.899099	1.02123	0.979807	0.981785	1.02411	0.987346	0.966711	0.997748	1.03211	0.462519	0.575163
Q7L2J0	4.93	3	3	4	689	74.3096	9.56885	0.991619	0.989589	0.997172	1.05674	1.03272	0.984495	0.992793	1.02465	1.03209	0.21013	0.320268
Q99961	29.35	13	13	29	368	41.464	5.42725	1.00923	0.986981	0.956908	1.01264	1.0308	1.00428	0.984374	1.01591	1.03203	0.13828	0.233716
Q8WXF1	23.33	12	13	22	523	58.7062	6.66846	0.984976	0.972064	1.00304	1.00812	1.01743	1.02935	0.986693	1.0183	1.03203	0.043943	0.100858
Q08211	27.64	33	33	68	1270	140.869	6.84424	0.981867	0.996557	0.982724	1.0149	1.01235	1.02872	0.98705	1.01865	1.03202	0.0105241	0.0370664
O75533	18.71	20	20	44	1304	145.738	7.09326	0.965325	0.999218	0.986016	1.01188	1.02604	1.0071	0.98352	1.01501	1.03202	0.0505428	0.111903
O14521	6.29	1	1	1	159	17.0319	8.63135	0.961759	0.96878	1.03137	1.05441	1.01279	0.989464	0.987302	1.01889	1.03199	0.339644	0.457279
Q6NYC8	16.64	9	9	15	613	67.9015	5.40186	1.01499	0.975048	0.970793	1.00708	1.02924	1.01923	0.986944	1.01851	1.03199	0.11078	0.199683
Q9Y5X3	13.61	4	6	9	404	46.7872	6.75635	0.975646	0.954286	0.992632	0.97176	1.06664	0.977506	0.974188	1.0053	1.03194	0.39465	0.512682
Q86YH6	8.52	3	3	3	399	44.1007	8.23584	0.953051	0.981546	1.03219	1.03388	1.05721	0.970258	0.988931	1.02045	1.03187	0.416267	0.531977
Q14563	9.6	7	7	9	771	88.833	7.41553	0.993536	0.948898	1.0084	1.03363	1.00778	1.00311	0.983611	1.01484	1.03175	0.197765	0.305846
O75643	16.85	34	34	52	2136	244.353	6.06201	0.987661	0.990388	0.980483	1.02716	1.01836	1.00687	0.986177	1.01746	1.03172	0.00892637	0.0333307
P40616	11.05	2	2	3	181	20.4044	5.71924	0.984011	0.984482	0.993742	1.01342	1.02965	1.01303	0.987411	1.0187	1.03169	0.00778745	0.0304414
P17980	37.81	15	15	35	439	49.1725	5.23682	0.989778	0.989526	0.967297	1.00535	1.03686	0.997489	0.9822	1.01323	1.03159	0.0933733	0.176748
Q14320	30.97	10	10	22	339	40.2165	6.82959	0.97967	0.990388	0.975662	1.01376	1.01985	1.00491	0.981907	1.01284	1.03151	0.00744091	0.0294787
Q9Y3F4	34.29	10	10	23	350	38.414	5.12256	0.994204	0.986312	0.978008	1.01715	1.02686	1.00762	0.986175	1.01721	1.03147	0.0129074	0.0424871
Q969M7	9.73	2	2	2	185	21.0637	6.78564	0.994713	0.985703	0.981566	1.00972	1.10808	0.937386	0.987327	1.0184	1.03147	0.56517	0.665671
P49959	7.63	7	7	8	708	80.5433	5.89697	0.976902	0.979485	1.00161	1.04715	1.0193	0.984581	0.985999	1.01701	1.03145	0.190995	0.298198
O43765	19.49	8	8	17	313	34.0417	4.86865	0.996574	0.992528	0.959044	1.00313	1.0085	1.02921	0.982715	1.01361	1.03144	0.0969096	0.181231
P56556	41.41	4	4	6	128	15.1269	9.979	0.975325	1.00089	0.996173	1.00331	1.04833	1.01418	0.990796	1.02194	1.03143	0.117845	0.208317
Q5U5X0	14.42	1	1	1	104	11.9475	9.65674	0.994628	0.985388	0.982313	1.00286	1.04916	1.00338	0.987443	1.01846	1.03142	0.120846	0.212078
Q8TEA8	19.14	5	5	6	209	23.409	8.23584	0.989362	0.9831	0.986979	0.995928	1.02163	1.03479	0.98648	1.01745	1.03139	0.0552331	0.119309
Q8TCC3	16.77	3	3	4	161	18.5341	9.99365	0.958161	1.03302	0.944158	1.0555	0.926187	1.04572	0.978448	1.00914	1.03136	0.571758	0.67027
P49915	16.45	12	12	25	693	76.667	6.87354	0.967574	1.01646	0.979537	0.998517	1.0489	1.009	0.987856	1.0188	1.03133	0.219177	0.330095
Q9NPA0	16.53	4	4	7	242	26.4535	9.24658	0.972076	1.01762	0.995297	1.02832	1.03216	1.01792	0.994997	1.02613	1.03129	0.0873554	0.168565
P49916	6.24	6	6	7	1009	112.835	9.01221	1.06224	0.954242	0.987507	1.11162	1.05098	0.935214	1.00133	1.0326	1.03123	0.634141	0.724547
Q9UGI8	16.63	5	5	7	421	47.9639	7.6792	1.00114	0.959922	0.98345	0.981376	1.05406	1.00103	0.981504	1.01216	1.03123	0.283638	0.400912
O43252	13.78	6	8	11	624	70.7876	6.85889	0.967435	0.996033	0.992002	0.999285	1.0118	1.03664	0.985157	1.01591	1.03121	0.0955498	0.17959
[truncated: 3,588 more rows]

## Sheet: Table S3 (1,310 genes)
Table S3 Mitochondrial inventory combining MitoCarta3.0 and MitoCoP.
Uniprot Entry	Database
Q8N5Z0	overlap
Q5JTZ9	overlap
Q9UDR5	overlap
P80404	overlap
Q8IUA7	MitoCarta_only
Q9NRK6	overlap
Q9NP58	overlap
O75027	overlap
Q9NUT2	overlap
P33897	MitoCarta_only
Q9UBJ2	MitoCarta_only
P28288	MitoCarta_only
Q9NUJ1	overlap
Q8NFV4	overlap
Q0P651	MitoCoP_only
P09110	MitoCarta_only
P42765	overlap
Q13085	MitoCarta_only
O00763	MitoCarta_only
Q6JQN1	overlap
Q709F0	MitoCarta_only
Q9UKU7	overlap
Q9H845	overlap
P28330	overlap
P11310	overlap
P16219	overlap
P45954	overlap
P49748	overlap
P24752	overlap
Q96QU6	MitoCarta_only
P53396	MitoCarta_only
Q99798	overlap
A6NK06	MitoCarta_only
Q86TX2	MitoCoP_only
Q8WXI4	MitoCarta_only
Q9NPJ3	overlap
P49753	overlap
O00154	MitoCarta_only
Q9Y305	overlap
Q9NPH0	overlap
Q96CM8	overlap
Q4G176	overlap
P33121	overlap
O60488	MitoCoP_only
Q9UKU0	MitoCarta_only
Q08AH1	overlap
Q08AH3	overlap
Q68CK6	overlap
Q53FZ2	overlap
P0C7M7	overlap
Q6NUN0	overlap
Q6P461	MitoCoP_only
Q9NUB1	overlap
Q9H6R3	overlap
P14621	MitoCoP_only
P55265	MitoCoP_only
Q86TW2	overlap
Q7Z695	overlap
Q3MIX3	overlap
Q96PN6	overlap
Q8IWW8	overlap
Q96SZ5	MitoCoP_only
Q9NX46	MitoCoP_only
Q8WV93	overlap
Q9Y4W6	overlap
Q53H12	overlap
Q9BSE5	overlap
Q9NRZ5	MitoCarta_only
Q9NUQ2	overlap
P21549	MitoCarta_only
Q9BYV1	overlap
O43865	MitoCarta_only
O95831	overlap
Q9BRQ8	MitoCarta_only
Q96NN9	overlap
P54819	overlap
Q9UIJ7	overlap
P27144	overlap
Q92667	overlap
O43572	overlap
P15121	MitoCoP_only
O60218	MitoCarta_only
O43488	overlap
P13196	overlap
P22557	overlap
P54886	overlap
P30837	overlap
O75891	overlap
Q3SY69	overlap
P05091	overlap
P51648	MitoCarta_only
P30038	overlap
P51649	overlap
Q02252	overlap
P49419	overlap
P49189	overlap
Q13686	overlap
Q9BT30	overlap
Q9UHK6	overlap
P48728	overlap
Q5VTE6	overlap
Q9BQD7	MitoCarta_only
P27695	overlap
Q9UBZ4	MitoCoP_only
Q9BUR5	MitoCarta_only
Q6UXV4	MitoCarta_only
Q96IL0	MitoCoP_only
P84085	MitoCarta_only
P78540	overlap
Q8N8L6	MitoCoP_only
P36404	overlap
P56559	MitoCoP_only
Q9NVT9	MitoCoP_only
Q8N2F6	overlap
Q9P291	MitoCarta_only
Q7L311	overlap
Q9UH62	overlap
Q7L4S7	MitoCarta_only
Q8NBU5	overlap
Q9NVI7	overlap
Q5T9A4	overlap
Q9Y6H3	overlap
P24539	MitoCoP_only
P25705	overlap
P06576	overlap
P36542	overlap
P30049	overlap
P56381	overlap
O75947	MitoCoP_only
Q9UII2	overlap
P18859	MitoCoP_only
O75964	MitoCoP_only
P05496	overlap
Q06055	overlap
P48201	overlap
Q96IX5	overlap
P56385	overlap
P56134	overlap
B4DJ38	MitoCarta_only
O75964	MitoCarta_only
Q7Z4Y8	MitoCoP_only
P56378	overlap
P24539	MitoCarta_only
O75947	MitoCarta_only
P18859	MitoCarta_only
P48047	overlap
Q99766	MitoCoP_only
P35670	MitoCoP_only
Q5TC12	overlap
Q8N5M1	overlap
Q6P4H8	MitoCarta_only
Q13825	overlap
Q9NWT8	MitoCarta_only
Q92934	overlap
Q16611	overlap
Q07812	overlap
Q96PG8	overlap
O15382	overlap
P12694	overlap
P21953	overlap
O14874	overlap
P10415	overlap
Q16548	MitoCarta_only
Q07817	overlap
Q9HD36	MitoCarta_only
O43521	overlap
Q9BXK5	overlap
Q92843	overlap
Q9BYV7	MitoCarta_only
Q9Y276	overlap
Q02338	overlap
P55957	MitoCarta_only
Q13323	MitoCarta_only
P78537	MitoCarta_only
Q12983	overlap
O60238	overlap
Q9UMX3	MitoCarta_only
Q9Y3E2	overlap
Q53S33	overlap
Q86WA6	overlap
A6NF51;O95861	MitoCoP_only
Q8WY22	MitoCoP_only
Q9HB07	MitoCoP_only
Q9H3J6	overlap
Q69YU5	MitoCoP_only
Q8WUR7	MitoCoP_only
Q9C002	MitoCarta_only
A6NNL5	overlap
A8K5M9	MitoCoP_only
Q4G0I0	MitoCarta_only
Q9BSJ5	MitoCoP_only
Q9NSK7	MitoCoP_only
Q5VUE5	MitoCoP_only
Q07021	overlap
Q6P5X5	MitoCoP_only
Q8N8R5	overlap
Q6P1S2	overlap
A6NC05	overlap
Q5SQH8	MitoCarta_only
Q6P1X6	overlap
P35218	overlap
Q9Y2D0	overlap
Q96LW7	MitoCoP_only
Q9HA77	overlap
P42574	MitoCarta_only
Q14790	MitoCarta_only
P55211	MitoCarta_only
P04040	MitoCarta_only
O75828	MitoCarta_only
Q8N4T8	overlap
Q96BQ5	overlap
Q96ER9	overlap
Q4VC31	overlap
Q9GZT6	overlap
O14618	MitoCoP_only
Q4G0I0	MitoCoP_only
Q07002	MitoCoP_only
Q96SZ6	overlap
A8MTT3	MitoCoP_only
Q96ST8	MitoCarta_only
Q96BP2	MitoCarta_only
Q8WYQ3	overlap
Q9Y6H1	overlap
Q9NX63	MitoCarta_only
Q8N4Q1	MitoCarta_only
Q9BSY4	overlap
Q9BRQ6	MitoCarta_only
Q9BUK0	overlap
Q8NE62	overlap
Q8WUD6	MitoCarta_only
Q9NZ45	overlap
P0C7P0	overlap
C9JFS8;P12532	overlap
NA	MitoCarta_only
P17540	overlap
Q9H078	overlap
Q16740	overlap
O76031	overlap
O75153	MitoCoP_only
Q8N0X4	overlap
Q7Z7K0	overlap
Q9NRP2	overlap
P56277	overlap
Q5EBM0	overlap
Q9GZY4	overlap
Q9Y2R0	overlap
Q9NYJ1	overlap
Q86WW8	overlap
Q5JTJ3	overlap
Q96BR5	overlap
Q96IL0	MitoCarta_only
Q13057	overlap
P21964	MitoCarta_only
Q86VU5	overlap
Q96MF6	overlap
Q9H8M1	overlap
Q96H96	overlap
Q9NZJ6	overlap
Q9Y3A0	overlap
Q5HYK3	overlap
Q9Y2Z9	overlap
Q99807	overlap
Q8NI60	overlap
Q96D53	overlap
O75208	overlap
Q12887	overlap
Q9Y6N1	overlap
Q96I36	overlap
Q7KZN9	overlap
Q9P0S2	overlap
Q14061	overlap
Q8N8Q8	overlap
Q49B96	overlap
Q5RI15	overlap
P13073	overlap
Q96KJ9	overlap
P20674	overlap
P10606	overlap
P12074	overlap
Q02221	overlap
P14854	overlap
Q6YFQ2	overlap
P09669	overlap
P24310	overlap
P14406	overlap
O14548	overlap
P24311	overlap
Q8TF08	overlap
P15954	overlap
P10176	overlap
Q7Z4L0	overlap
P36551	overlap
P31327	overlap
P50416	overlap
Q92523	MitoCarta_only
Q8TCG5	MitoCarta_only
P23786	overlap
P43155	overlap
Q9UJA2	overlap
Q9UKG9	MitoCarta_only
Q16526	MitoCarta_only
Q08257	overlap
O75390	overlap
A8MUP2	overlap
Q9NRF8	MitoCoP_only
O60888	MitoCoP_only
Q8TB03	MitoCoP_only
Q8TE69;Q96DE9	MitoCoP_only
O43169	overlap
Q9UHQ9	MitoCoP_only
P00387	overlap
P08574	overlap
P99999	overlap
P05108	overlap
P15538	overlap
P19099	overlap
P04798	MitoCoP_only
Q07973	overlap
Q02318	overlap
O15528	overlap
Q4G0S4	MitoCoP_only
Q8N465	overlap
P51398	MitoCarta_only
Q6PI48	overlap
P07108	MitoCarta_only
P11182	overlap
Q8WVC6	MitoCarta_only
Q7Z4W1	overlap
Q9NUL7	overlap
Q16698	overlap
Q14154	overlap
Q7Z3D6	overlap
Q16854	overlap
P00374	MitoCoP_only
Q86XF0	MitoCoP_only
Q02127	overlap
Q96LJ7	MitoCarta_only
Q13268	overlap
Q9BTZ2	overlap
Q6PKH6	MitoCoP_only
Q6IAN0	MitoCarta_only
Q96HY7	overlap
Q7L2E3	overlap
Q7L7V1	MitoCoP_only
Q9NR28	overlap
P10515	overlap
P09622	overlap
P36957	overlap
Q96GE9	overlap
Q9NW81	overlap
Q99766	MitoCarta_only
Q9UI17	overlap
Q09013	MitoCarta_only
P51530	overlap
Q96EY1	MitoCarta_only
Q9NVH1	overlap
Q9Y5T4	overlap
Q96DA6	overlap
Q9NX36	MitoCarta_only
Q96LL9	overlap
Q9NNZ3	MitoCarta_only
Q5SXM8	overlap
O00429	MitoCarta_only
P26358	MitoCoP_only
O00429;O00429	MitoCoP_only
Q8TEA8	MitoCoP_only
P23919	overlap
Q9NX74	overlap
O75319	MitoCoP_only
P33316	overlap
Q5JPH6	overlap
Q13011	overlap
Q9NTX5	MitoCarta_only
Q86YB7	overlap
Q96DC8	overlap
P30084	overlap
P42126	overlap
O75521	overlap
Q9BQ95	overlap
Q9BUP0	MitoCarta_only
Q08426	MitoCarta_only
Q9BQ52	overlap
Q9H4I9	MitoCoP_only
Q14249	overlap
Q7L5Y1	MitoCoP_only
P34913	MitoCarta_only
O75616	overlap
P13804	overlap
P38117	overlap
Q8IXQ9	overlap
Q16134	overlap
Q6IPR1	overlap
O95571	overlap
Q9NVH0	overlap
Q9Y2C4	overlap
P07148	MitoCarta_only
Q6P587	overlap
Q96GK7	overlap
Q6P2I3	MitoCoP_only
Q96C01	overlap
Q96A26	overlap
Q9BQD7	MitoCoP_only
Q6P4H8	MitoCoP_only
Q8N0U4	overlap
Q96ND0	overlap
Q96KR6	overlap
Q8TBF2	MitoCoP_only
Q8WU58	MitoCoP_only
O95363	overlap
P49327	MitoCarta_only
Q14296	overlap
Q53R41	overlap
Q9NYY8	overlap
Q14CZ7	overlap
Q7L8L6	overlap
Q9UKA2	overlap
P14324	MitoCarta_only
P10109	overlap
Q6P4F2	overlap
P22570	overlap
P22830	overlap
Q9UK73	MitoCoP_only
P07954	overlap
P49789	overlap
Q9Y3D6	overlap
Q96AY3	MitoCarta_only
Q14318	overlap
Q8NFF5	overlap
Q96HJ9	overlap
Q96CU9	overlap
Q05932	overlap
P02794	MitoCarta_only
Q8N4E7	overlap
Q8IVP5	overlap
Q9BWH2	overlap
Q16595	overlap
Q8TAE8	MitoCarta_only
P41250	MitoCoP_only
P41250	MitoCarta_only
O75879	overlap
O43716	overlap
P30042	overlap
P50440	overlap
O75600	overlap
Q92947	overlap
P23434	overlap
Q8TB36	overlap
Q96MZ0	MitoCoP_only
Q5U4N7	MitoCoP_only
P55789	MitoCarta_only
Q96RP9	overlap
Q969S9	overlap
Q9H3K2	overlap
H7C2A0;P32189;P32189;Q14409	MitoCoP_only
Q14410	MitoCoP_only
Q6ZS86	MitoCoP_only
P23378	overlap
Q9HC38	overlap
Q9NS18	overlap
Q86SX6	overlap
O94925	overlap
Q9UI32	overlap
P00367	overlap
P49448	overlap
Q6IB77	overlap
Q8IVS8	overlap
Q9H4A6	overlap
P00505	overlap
Q9HCL2	overlap
Q6NUI2	overlap
P43304	overlap
Q8TD30	overlap
P07203	overlap
P36969	overlap
Q9UBQ7	overlap
Q9HAV7	overlap
Q8TAA5	overlap
Q12849	overlap
P00390	overlap
Q9Y2Q3	overlap
O43708	overlap
A4D1E9	overlap
Q969Y2	overlap
O43824	overlap
Q8N3Z3	MitoCoP_only
Q8N442	overlap
Q16774	overlap
Q16836	overlap
P40939	overlap
P55084	overlap
Q16775	overlap
Q9NYQ3	MitoCarta_only
P49590	overlap
O00165;O00165	MitoCoP_only
P53701	overlap
Q9BSH5	overlap
Q9BXW7	overlap
Q9NRV9	overlap
Q9Y5R4	overlap
P55789	MitoCoP_only
P31937	overlap
Q6NVY1	overlap
Q9Y241	overlap
Q9BW72	overlap
P49773	MitoCarta_only
Q9BX68	overlap
Q9NQE9	overlap
B1AR63;P19367	MitoCoP_only
P35914	overlap
P54868	overlap
Q86XE5	overlap
Q96IR7	overlap
Q8IWL3	overlap
Q99714	overlap
P51659	MitoCarta_only
P56937	MitoCoP_only
Q92506	overlap
Q3SXM5	overlap
Q6YN16	overlap
P61604	MitoCoP_only
C9JL19;C9JL25;P10809	MitoCoP_only
P38646	MitoCarta_only
P10809	MitoCarta_only
P61604	MitoCarta_only
Q9BUP3	overlap
P86397	overlap
O43464	overlap
Q9NSE4	overlap
Q5T440	overlap
P14735	overlap
P48735	overlap
P50213	overlap
O43837	overlap
P51553	overlap
Q13907	MitoCarta_only
P40305	overlap
Q9H2X8	MitoCoP_only
Q96LU5	overlap
Q96T52	overlap
Q16891	MitoCarta_only
Q9BUE6	overlap
Q86U28	overlap
Q9H1K1	overlap
Q9HD34	MitoCoP_only
Q96AB3	overlap
P26440	overlap
Q15046;Q15046	MitoCoP_only
Q15046	MitoCarta_only
Q96A73	MitoCoP_only
Q02241	MitoCoP_only
Q9BVG8	MitoCoP_only
O15229	overlap
Q16773	MitoCoP_only
Q6YP21	overlap
Q9H9P8	overlap
P83111	overlap
Q53H82	overlap
P28838	overlap
Q15031	overlap
Q9BYZ2	MitoCarta_only
P07195	MitoCarta_only
Q86WU2	overlap
O95202	overlap
Q2VYF4	overlap
Q6P1Q0	overlap
O43766	overlap
P49916	overlap
Q9Y234	overlap
A6NK58	overlap
Q8WWI1	MitoCoP_only
P36776	overlap
P42704	overlap
O75608	overlap
Q5VWZ2	overlap
O43325	overlap
Q9NU23	overlap
Q9HD34	MitoCarta_only
Q5U5X0	MitoCarta_only
A8MSI8	overlap
Q9BQ69	overlap
Q8WWC4	overlap
Q96EH3	overlap
P21397	overlap
P27338	overlap
Q5VT66	MitoCoP_only
Q969Z3	MitoCoP_only
Q9NX47	MitoCoP_only
Q9NX47	MitoCarta_only
Q96GW9	overlap
Q7Z434	overlap
Q68D91	MitoCoP_only
Q8IVS2	overlap
Q96RQ3	overlap
Q9HCC0	overlap
P59942	overlap
Q96PE7	overlap
Q07820	overlap
Q9BUT9	MitoCarta_only
Q8NE86	overlap
Q9NWR8	overlap
Q96AQ8	overlap
P40926	overlap
P23368	overlap
Q16798	overlap
Q9BV79	overlap
Q6UB28	overlap
A6NJ78	overlap
Q9H7H0	overlap
Q8N3J2	MitoCarta_only
Q9NRN9	MitoCarta_only
Q9H825	overlap
Q9H1A3	MitoCoP_only
Q9GZY8	overlap
Q8IWA4	overlap
O95140	overlap
Q8TDB4	overlap
Q9BQP7	overlap
P10620	MitoCarta_only
O14880	overlap
Q8N4Q1	MitoCoP_only
Q5TGZ0	MitoCoP_only
Q5XKP0	MitoCoP_only
C9JRZ6;Q9NX63	MitoCoP_only
Q9BRQ6	MitoCoP_only
A0A0J9YXT7;Q9BUR5	MitoCoP_only
Q6UXV4	MitoCoP_only
B9A067;C9J406;Q16891	MitoCoP_only
Q5TGZ0	MitoCarta_only
Q5XKP0	MitoCarta_only
Q9BPX6	overlap
Q8IYU8	overlap
Q86XE3	overlap
Q96C03	MitoCoP_only
L0R8F8;Q9NQG6	MitoCoP_only
Q9NQG6	MitoCarta_only
Q96C03	MitoCarta_only
Q9BRT3	MitoCoP_only
Q8NAN2	overlap
Q7L4E1	overlap
Q99797	overlap
Q8N5G0	MitoCoP_only
Q13015	MitoCoP_only
O95822	overlap
Q8IVH4	overlap
Q96EY8	overlap
Q9H3L0	overlap
P22033	MitoCarta_only
Q9NZB8	overlap
Q9Y5U8	overlap
P0DKB6	MitoCarta_only
O95563	overlap
P29372	MitoCoP_only
Q10713	MitoCoP_only
O75439	MitoCoP_only
P25325	overlap
P39210	overlap
Q2QL34	MitoCarta_only
Q567V2	overlap
Q6IN84	overlap
Q9UI43	overlap
Q9HC36	overlap
Q9BYD6	overlap
Q7Z7H8	overlap
Q9Y3B7	overlap
P52815	overlap
Q9BYD1	overlap
Q6P1L8	overlap
Q9P015	overlap
Q9NX20	overlap
Q9NRX2	overlap
Q9H0U6	overlap
P49406	overlap
Q5T653	overlap
Q9BYC9	overlap
Q7Z2W9	overlap
Q9NWU5	overlap
Q16540	overlap
Q96A35	overlap
Q9P0M9	overlap
Q13084	overlap
P09001	overlap
Q8TCC3	overlap
Q9BYC8	overlap
O75394	overlap
Q9BQ48	overlap
Q9NZE8	overlap
Q9P0J6	overlap
Q9BZE1	overlap
Q96DV4	overlap
Q9NYK5	overlap
Q9BYD3	overlap
Q9NQ50	overlap
Q8IXM3	overlap
Q9Y6G3	overlap
Q8N983	overlap
Q9H9J2	overlap
B4DEF8	overlap
Q9H2W6	overlap
Q9HD33	overlap
Q96GC5	overlap
Q13405	overlap
Q8N5N7	overlap
Q4U2R6	overlap
Q86TS9	overlap
Q96EL3	overlap
Q6P161	overlap
Q7Z7F7	overlap
Q9BQC6	overlap
Q14197	overlap
Q8TAE8	MitoCoP_only
Q9BYD2	overlap
O15091	MitoCoP_only
P82664	overlap
P82912	overlap
O15235	overlap
O60783	overlap
P82914	overlap
Q9Y3D3	overlap
Q9Y2R5	overlap
Q9NVS2	overlap
Q9Y676	overlap
Q9Y3D5	overlap
Q9Y399	overlap
P82921	overlap
P82650	overlap
Q9Y3D9	overlap
Q96EL2	overlap
P82663	overlap
Q9BYN8	overlap
Q92552	overlap
Q9Y2Q9	overlap
P51398	MitoCoP_only
Q9NP92	overlap
Q92665	overlap
Q9Y291	overlap
P82930	overlap
P82673	overlap
P82909	overlap
Q96BP2	MitoCoP_only
Q9NWT8	MitoCoP_only
Q96EY7	MitoCoP_only
P82675	overlap
P82932	overlap
Q9Y2R9	overlap
P82933	overlap
Q96E11	overlap
Q9HD23	overlap
Q9UJ68	overlap
Q9Y3D2	overlap
Q8IXL7	MitoCarta_only
Q9BUK6	MitoCoP_only
P00846	overlap
P03928	overlap
P00395	overlap
P00403	overlap
P00414	overlap
P00156	overlap
D6RJI2;D6RA73;P38646	MitoCoP_only
P03886	overlap
P03891	overlap
P03897	overlap
P03905	overlap
P03901	overlap
P03915	overlap
P03923	overlap
Q5VT66	MitoCarta_only
Q969Z3	MitoCarta_only
Q9NZJ7	overlap
Q9Y6C9	overlap
Q99551	overlap
Q49AM1	overlap
Q96E29	overlap
Q7Z6M4	overlap
Q96DP5	overlap
Q9UDX5	overlap
Q15390	overlap
Q9H019	overlap
Q6P444	overlap
Q9BT17	overlap
Q9H4K7	overlap
Q6UB35	overlap
P13995	overlap
Q9H903	overlap
P49914	overlap
P46199	overlap
Q9H2K0	overlap
Q9Y2Z2	overlap
Q9NVV4	overlap
Q9P0P8	MitoCarta_only
O75570	overlap
Q9UGC7	overlap
Q13505	overlap
O75431	overlap
Q5HYI7	overlap
Q969V5	overlap
P22033	MitoCoP_only
Q9UIF7	overlap
Q86UA3	MitoCarta_only
Q96H55	overlap
Q5U5X0	MitoCoP_only
Q4G0N4	overlap
Q8N159	overlap
Q96I59	overlap
Q8N9F0	MitoCarta_only
Q8IW45	overlap
Q8NCW5	overlap
Q14596	MitoCarta_only
Q69YL0	MitoCoP_only
O15239	overlap
O95299	overlap
Q86Y39	overlap
Q9UI09	overlap
Q9P0J0	overlap
O43678	overlap
O95167	overlap
O00483	overlap
Q9NRX3	MitoCoP_only
Q16718	overlap
P56556	overlap
O95182	overlap
P51970	overlap
Q16795	overlap
O14561	overlap
Q9Y375	overlap
Q8N183	overlap
Q9BU61	overlap
Q9P032	overlap
Q5TEU4	overlap
Q330K2	overlap
Q7L592	overlap
A1L188	overlap
O75438	overlap
O96000	overlap
Q9NX14	overlap
O95178	overlap
O43676	overlap
O95168	overlap
O43674	overlap
O95139	overlap
P17568	overlap
O95169	overlap
Q9Y6M9	overlap
O43677	overlap
O95298	overlap
P28331	overlap
O75306	overlap
O75489	overlap
O43181	overlap
O43920	overlap
O75380	overlap
O75251	overlap
O00217	overlap
P49821	overlap
P19404	overlap
P56181	overlap
Q8WWR8	MitoCarta_only
Q9Y697	overlap
Q9UMS0	overlap
Q9NPE2	overlap
Q9GZT8	MitoCarta_only
Q9BPW8	overlap
O75323	overlap
Q9UFN0	overlap
Q9BS92	overlap
Q86X76	overlap
Q9NQR4	overlap
Q9BYT8	overlap
Q86UT6	overlap
Q13232	overlap
O00746	overlap
O75414	overlap
Q9C002	MitoCoP_only
Q96T66	overlap
Q13423	overlap
Q8NC60	overlap
Q9UK39	overlap
P10588	MitoCoP_only
O43847	MitoCarta_only
Q08J23	overlap
Q9H649	overlap
Q96CB9	overlap
Q8TCD5	MitoCoP_only
Q9H0P0	MitoCoP_only
Q9H857	overlap
Q86UY8	overlap
Q9NPB1	overlap
P78549	overlap
Q9BSD7	MitoCoP_only
Q8TB37	overlap
P36639	MitoCoP_only
Q86X67	overlap
A8MXV4	overlap
P50583	MitoCarta_only
Q9UKK9	MitoCarta_only
P53370	overlap
Q8WV74	overlap
Q9BW91	overlap
P04181	overlap
Q9NX40	overlap
Q56VL3	overlap
Q02218	overlap
Q9ULD0	overlap
O15527	overlap
Q96E52	overlap
O60313	overlap
Q9H6K4	overlap
Q9BXW6	MitoCarta_only
Q9H4B0	overlap
P00480	overlap
Q8WZ82	MitoCoP_only
Q15070	overlap
P55809	overlap
Q9BYC2	overlap
Q5BKU9	overlap
Q96HP4	overlap
Q8N573	overlap
Q9NWU1	overlap
Q96DU9	MitoCarta_only
P22234	MitoCarta_only
Q9Y3D7	overlap
Q9BZ23	overlap
Q99497	overlap
Q9H300	overlap
Q7L3T8	overlap
P11498	overlap
Q9H0N5	overlap
P05165	overlap
P05166	overlap
Q16822	overlap
Q6L8Q7	overlap
O00408	MitoCarta_only
Q9HBH1	overlap
P08559	overlap
P29803	overlap
P11177	overlap
O00330	overlap
Q15118	overlap
Q15119	overlap
Q15120	overlap
Q16654	overlap
Q9P0J1	overlap
Q9P2J9	overlap
Q8NCN5	overlap
Q5T2R2	overlap
Q86YH6	overlap
P0DJ07	overlap
Q6UWS5	overlap
O96011	MitoCarta_only
Q96HS1	overlap
Q32NB8	overlap
P35232	overlap
Q99623	overlap
O14832	MitoCarta_only
Q9NRD5	MitoCarta_only
Q9H611	MitoCarta_only
A0A0B4J2F0	overlap
Q9BXM7	overlap
Q9UG56	overlap
Q5JRX3	MitoCarta_only
Q8N2A8	overlap
Q9HBL7	overlap
O94903	overlap
Q9NRY6	overlap
Q13794	overlap
Q10713	MitoCarta_only
O75439	MitoCarta_only
Q8N490	overlap
P41247	MitoCoP_only
Q9NP80	overlap
Q9NVS9	overlap
Q8TCS8	overlap
P06746	MitoCarta_only
Q9Y2S7	overlap
P54098	overlap
Q9UHN1	overlap
O75417	MitoCarta_only
O00411	overlap
Q9H2U2	overlap
Q9H3Y8	MitoCoP_only
P30405	overlap
Q8N3J5	overlap
P50336	overlap
Q8NI37	overlap
P32119	MitoCarta_only
P30048	overlap
Q13162	MitoCarta_only
P30044	overlap
P30041	MitoCarta_only
Q9Y255	overlap
Q8N945	MitoCarta_only
Q96N28	overlap
Q9Y3B1	overlap
Q5JRX3	MitoCoP_only
Q4J6C6	overlap
Q96LW4	overlap
P17612	MitoCarta_only
O60260	MitoCarta_only
O43272	overlap
Q9UF12	MitoCarta_only
O15091	MitoCarta_only
Q8N3Z0	MitoCarta_only
Q9BRX8	MitoCarta_only
Q7Z6K3	MitoCoP_only
O75127	overlap
Q8WV60	overlap
Q96EY7	MitoCarta_only
Q9H7Z7	overlap
Q8WUK0	overlap
Q06124	MitoCoP_only
Q86Y79	overlap
Q9Y3E5	overlap
Q6GMV3	MitoCoP_only
Q9Y606	overlap
Q8N0Z8	overlap
Q9NR77	MitoCarta_only
Q9Y6I8	MitoCarta_only
P32322	overlap
Q96C36	overlap
Q8N2H3	MitoCoP_only
Q96I23	overlap
P09417	overlap
Q9H0R6	overlap
Q9BXR0	overlap
Q9H974	MitoCoP_only
Q969Q5	overlap
Q9BUV8	MitoCarta_only
Q9H0H5	MitoCoP_only
Q06609	MitoCoP_only
O60518	MitoCoP_only
Q5T160	overlap
Q8N0V3	overlap
Q96I51	overlap
Q8NBN7	overlap
Q9HBH5	MitoCarta_only
O94761	MitoCarta_only
Q9Y3B8	overlap
Q969G6	overlap
Q8IXI2	overlap
Q8IXI1	overlap
P52758	overlap
Q96DB5	overlap
Q96LZ7	MitoCoP_only
Q96TC7	overlap
Q9NWS8	overlap
O60930	overlap
P60602	overlap
NA	MitoCarta_only
P49247	overlap
Q6DKI1	MitoCoP_only
Q6P087	overlap
Q96CM3	overlap
Q9HA92	overlap
Q7L3V2	MitoCarta_only
Q8WWV3	overlap
Q9Y512	overlap
Q9UL12	overlap
Q6SZW1	MitoCoP_only
Q9NP81	overlap
Q8NBX0	MitoCoP_only
O75880	overlap
O43819	overlap
P22307	MitoCarta_only
Q6IQ49	MitoCoP_only
P31040	overlap
A6NFY7	overlap
Q9NX18	overlap
Q9NRP4	overlap
Q5VUM1	overlap
P21912	overlap
Q99643	overlap
O14521	overlap
Q9NRG7	overlap
Q96GA7	MitoCarta_only
Q9BVL4	overlap
O43236	MitoCarta_only
Q96JX3	overlap
Q9H4I8	MitoCarta_only
Q8NE22	overlap
Q9H9B4	overlap
Q96NB2	overlap
Q9BWM7	overlap
Q6P4A7	overlap
Q8TD22	overlap
P34897	overlap
Q8IXJ6	MitoCoP_only
Q9NTG7	overlap
Q9Y6E7	overlap
Q9NXA8	overlap
P49281	MitoCoP_only
Q9H015	MitoCoP_only
P53007	overlap
Q9UBX3	overlap
Q02978	overlap
O75746	overlap
Q9UJS0	overlap
O95258	overlap
Q9Y619	overlap
P16260	overlap
Q9H1K4	overlap
Q9HC21	overlap
Q9BXI2	MitoCoP_only
O43772	overlap
Q9BQT8	overlap
Q9H936	overlap
Q9BV35	overlap
Q6NUK1	overlap
Q6KCM7	overlap
Q70HW3	overlap
O95847	overlap
Q96A46	overlap
Q8N8R3	overlap
Q00325	overlap
Q5SVS4	overlap
Q9H0C2	overlap
Q9H2D1	overlap
Q9BSK2	overlap
Q6PIV7	MitoCarta_only
Q3KQZ1	overlap
Q96CQ1	overlap
Q9NYZ2	overlap
Q96DW6	overlap
Q9BZJ4	overlap
P12235	overlap
Q8TBP6	overlap
Q8N5S1	MitoCarta_only
Q86VD7	overlap
Q8WUT9	MitoCarta_only
Q96H78	overlap
Q8N413	MitoCarta_only
Q96AG3	overlap
Q6Q0C1	overlap
Q6ZT89	MitoCarta_only
P05141	overlap
Q9H1U9	overlap
Q3SY17	overlap
Q5H9E4	overlap
P12236	overlap
P55851	MitoCoP_only
Q6PML9	overlap
L0R6Q1	MitoCoP_only
Q6J4K2	overlap
Q86UD5	MitoCoP_only
Q9GZT3	overlap
P49901	MitoCoP_only
Q9H4I9	MitoCarta_only
P0DMW3	MitoCoP_only
Q96EX1	MitoCoP_only
Q8N5G0	MitoCarta_only
A0A096LPB2	MitoCoP_only
Q8WVI0	MitoCoP_only
Q96KF7	overlap
O95721	overlap
Q7KZF4	MitoCarta_only
O15079	MitoCoP_only
P00441	overlap
P04179	overlap
Q8TC71	MitoCoP_only
Q7Z5L4	overlap
Q8TB22	overlap
Q9UQ90	overlap
Q9NRA0	MitoCarta_only
Q2M3C7	MitoCarta_only
Q08AE8	MitoCarta_only
P35270	overlap
Q8WW59	overlap
O15270	MitoCarta_only
Q9Y6N5	overlap
Q04837	overlap
P49675	overlap
Q9NQZ5	overlap
E0CX11	MitoCoP_only
P27105	MitoCarta_only
Q9UJZ1	overlap
P56962	overlap
Q9Y6J8	MitoCarta_only
Q9P2R7	overlap
P53597	overlap
Q96I99	overlap
Q9HAC7	overlap
P51687	overlap
Q8IYB8	overlap
Q15526	overlap
Q9NX95	MitoCoP_only
P57105	overlap
Q9BSH4	overlap
Q96BW9	overlap
Q9BW92	overlap
Q6P1N9	MitoCoP_only
Q17R31	MitoCoP_only
Q16635	overlap
Q969Z0	overlap
Q8N3R3	overlap
Q9BT92	MitoCoP_only
Q9Y2W6	overlap
Q86YL5	MitoCoP_only
Q96QE5	overlap
Q00059	overlap
Q8WVM0	overlap
Q9H5Q4	overlap
Q5T1C6	overlap
Q8N1Q8	overlap
Q9NWX6	overlap
Q8IYQ7	overlap
Q96EY1;Q96EY1	MitoCoP_only
P62072	overlap
Q9Y5J6	overlap
Q9Y5L4	overlap
Q99595	overlap
O60830	overlap
Q9BVV7	overlap
Q9Y584	overlap
O14925	overlap
Q5SRD1	MitoCoP_only
Q9BSF4	overlap
O43615	overlap
Q3ZCQ8	overlap
O60220	overlap
Q9Y5J9	overlap
Q9Y5J7	overlap
Q9NPL8	overlap
A0A087X0K9;H0YLT6	MitoCoP_only
O00142	overlap
P17152	overlap
Q9H061	overlap
Q8IUX1	overlap
Q96I45	MitoCoP_only
Q96AN5	overlap
Q9P0S9	overlap
Q9NX00	MitoCoP_only
Q53S58	overlap
Q96B77	overlap
Q6UW68	MitoCarta_only
A0PJW6	MitoCoP_only
Q9NWH2	MitoCoP_only
Q8N2U0	MitoCoP_only
Q6PI78	overlap
Q5SWH9	MitoCoP_only
Q9BUB7	overlap
Q9NVH6	overlap
Q15388	overlap
Q6UXN7	MitoCarta_only
Q9NS69	overlap
Q15785	overlap
O96008	overlap
Q969M1	overlap
Q8N4H5	overlap
Q96B49	overlap
Q9P0U1	overlap
O94826	overlap
Q969P6	overlap
Q13472	overlap
P06753	MitoCoP_only
Q9H4I3	MitoCoP_only
Q12931	overlap
O43715	overlap
Q9H3H1	overlap
Q9NXH9	overlap
Q7L0Y3	overlap
Q7Z4G4	MitoCoP_only
Q96GJ1	overlap
Q32P41	overlap
Q9BVS5	overlap
O75648	overlap
Q96Q11	overlap
Q8WWH5	MitoCoP_only
O95900	overlap
P43897	overlap
P30536	overlap
Q16762	overlap
Q8NFU3	MitoCarta_only
H0UI37	MitoCarta_only
Q6DKK2	overlap
Q8TAM2	MitoCoP_only
P49411	overlap
Q96RR1	overlap
Q99757	overlap
Q16881	MitoCarta_only
Q9NNW7	overlap
P25874	overlap
P55851	MitoCarta_only
P55916	overlap
P13051	overlap
Q9NVA1	overlap
Q9BRT2	overlap
Q6UW78	overlap
Q9UDW1	overlap
O14957	overlap
P14927	overlap
P31930	overlap
P22695	overlap
P47985	overlap
P07919	overlap
O14949	overlap
Q70CQ3	overlap
Q5ST30	overlap
P21796	overlap
P45880	overlap
Q9Y277	overlap
Q96RL7;Q96RL7	MitoCoP_only
Q5THJ4	overlap
A3KMH1	overlap
Q9UGM6	overlap
Q9NQH7	overlap
Q9Y2Z4	overlap
P58557	overlap
Q96TA2	overlap
Q86U90	overlap
Q8N4Q0	overlap
M0QXZ5	MitoCoP_only
Q9H7S9	MitoCoP_only

## Sheet: Table S4 (680 genes)
Table S4 Mitochondrial proteins identified by quantitative mass spectrometry.
Uniprot Entry	Coverage	Unique Peptides	Peptides	PSMs	AAs	MW [kDa]	calc. pI	A-1/REF (Ctrl)	A-2/REF (Ctrl)	A-3/REF (Ctrl)	B-1/REF (TGF-β)	B-2/REF (TGF-β)	B-3/REF (TGF-β)	average A (Ctrl)	average B (TGF-β)	B/A	t test p value	FDR-adjusted p value	Database
Q14061	20.63	1	1	1	63	6.91038	7.23975	0.787347	0.925478	0.750897	0.857537	1.23577	1.44549	0.821241	1.1796	1.43636	0.117428	0.207712	overlap
Q9H2D1	2.22	1	1	1	315	35.3845	9.45166	0.8188	0.835066	0.830722	1.18499	1.13865	1.20646	0.828196	1.1767	1.4208	7.14694e-05	0.00213491	overlap
Q5T440	1.69	1	1	1	356	38.1311	9.83252	0.857796	0.843908	0.849645	0.866859	0.923626	1.64296	0.85045	1.14448	1.34574	0.304443	0.423145	overlap
P13995	8.86	4	4	5	350	37.8712	8.73389	0.891146	0.867964	0.841802	1.13813	1.17497	1.11197	0.866971	1.14169	1.31687	0.000289855	0.00412392	overlap
Q14249	2.36	1	1	1	297	32.6	9.49561	0.857602	0.813461	0.943165	0.772034	1.84474	0.792022	0.871409	1.13627	1.30394	0.498585	0.608232	overlap
Q9H0H5	9.34	6	6	8	632	70.9818	8.88037	0.891882	0.870412	0.883828	1.10763	1.1199	1.09976	0.882041	1.10909	1.25742	1.20974e-05	0.0010623	MitoCoP
O60220	11.34	1	1	1	97	10.9913	5.16064	0.867325	0.924621	0.88995	1.03472	1.12917	1.16823	0.893965	1.11071	1.24245	0.00727422	0.0290865	overlap
Q9BQD7	2.98	1	1	1	235	25.1144	9.31982	0.956951	0.789753	0.942163	1.00431	1.33063	0.989611	0.896289	1.10819	1.23642	0.161264	0.262554	MitoCoP
P52815	13.13	3	3	5	198	21.3346	8.86572	1.01512	0.850961	0.860647	1.02793	1.21186	1.06349	0.908909	1.10109	1.21144	0.0681443	0.139475	overlap
Q6IQ49	3.55	2	2	2	451	49.7107	6.04932	0.899052	0.951443	0.881283	1.07935	1.10153	1.08878	0.910592	1.08988	1.19689	0.00123771	0.00996228	MitoCoP
Q6UB35	13.29	13	13	21	978	105.724	8.06006	0.938609	0.913101	0.900971	1.10271	1.08632	1.08766	0.91756	1.09223	1.19036	0.000141572	0.00282436	overlap
Q8IXL7	10.42	1	1	1	192	20.6889	7.32764	0.916739	0.888549	0.947557	1.0633	1.06649	1.12953	0.917615	1.08644	1.18398	0.00356174	0.0182961	MitoCarta
Q9Y5J7	17.98	2	2	2	89	10.3711	7.21045	0.928724	0.862346	0.967794	1.03278	1.17417	1.03442	0.919621	1.08046	1.17489	0.0455232	0.103384	overlap
Q02241	13.65	12	12	23	960	109.99	8.51416	0.930892	0.936552	0.909658	1.07984	1.05102	1.08941	0.925701	1.07342	1.15958	0.000475246	0.00551918	MitoCoP
O60830	4.07	1	1	3	172	18.2613	9.02686	0.961581	0.896094	0.981339	1.02161	1.10521	1.16128	0.946338	1.09603	1.15818	0.0357229	0.0865719	overlap
Q15785	24.92	7	8	11	309	34.5378	8.98291	0.948214	0.93015	0.914019	1.08835	1.08682	1.04436	0.930795	1.07318	1.15297	0.00123459	0.00996228	overlap
Q9Y3D7	16	2	2	2	125	13.8162	9.70068	0.927429	0.949994	0.919496	1.03675	1.08111	1.09641	0.932306	1.07142	1.14922	0.00228199	0.0142319	overlap
P15954	28.57	2	2	4	63	7.24082	10.272	0.879057	0.944868	0.970981	0.938109	1.1035	1.15625	0.931635	1.06595	1.14417	0.132182	0.225801	overlap
Q3SY69	12.78	10	10	13	923	101.681	6.52197	0.917438	0.900411	0.953868	1.03064	1.07853	1.05776	0.923906	1.05564	1.14259	0.00329363	0.0176682	overlap
Q13686	2.06	1	1	1	389	43.8039	7.07861	0.919465	1.06566	0.825329	0.957208	0.970792	1.27392	0.936819	1.06731	1.13929	0.354794	0.473002	overlap
Q86UY8	2.92	2	2	4	548	63.3791	8.30908	0.855342	1.03823	0.90729	1.09279	1.05118	1.04535	0.933621	1.06311	1.13869	0.0834098	0.163083	overlap
Q4VC31	4.86	1	1	1	144	16.6095	7.81104	0.918278	0.84425	1.03921	0.873433	0.907174	1.40783	0.933912	1.06281	1.13802	0.517635	0.623712	overlap
O43920	9.43	1	1	2	106	12.5094	9.14404	0.944488	0.96523	0.894398	0.94151	1.14968	1.09825	0.934705	1.06315	1.13741	0.12368	0.215026	overlap
Q9Y3B8	16.03	3	3	3	237	26.8156	6.87354	0.908581	0.967355	0.968503	1.03915	1.12612	1.06999	0.948147	1.07842	1.1374	0.0155979	0.0484368	overlap
Q9H857	8.65	5	5	6	520	60.6797	6.771	0.937436	0.908229	0.95074	1.07551	1.06329	1.04169	0.932135	1.06016	1.13735	0.00131676	0.010273	overlap
Q9Y5T4	6	1	1	1	150	16.3728	10.0815	0.944293	0.945676	0.928865	1.06759	1.05125	1.07892	0.939611	1.06592	1.13443	0.000198479	0.00329378	overlap
O15270	8.19	5	5	5	562	62.8839	7.78174	0.916121	0.983416	0.933431	1.06999	1.06377	1.07637	0.944323	1.07004	1.13313	0.0035834	0.0183473	MitoCarta
O75608	8.7	2	2	2	230	24.6535	6.771	0.941635	0.951943	0.927988	1.04989	1.10809	1.03461	0.940522	1.0642	1.13149	0.00618067	0.0259863	overlap
P03928	13.24	1	1	2	68	7.98616	9.90576	1.0337	0.927257	0.864976	0.922603	1.22542	1.03712	0.941977	1.06172	1.12712	0.301795	0.420615	overlap
P26358	13.86	22	22	27	1616	183.05	7.75244	0.94473	0.922884	0.942939	1.06768	1.03106	1.06791	0.936851	1.05555	1.1267	0.00109232	0.00913425	MitoCoP
Q96BR5	3.03	1	1	1	231	25.6921	6.02393	0.921877	0.997231	0.91271	1.05354	1.08401	1.05139	0.943939	1.06298	1.12611	0.0144105	0.0459197	overlap
P14854	22.09	2	2	4	86	10.1857	7.04932	0.950777	0.938215	0.943254	1.03715	1.08019	1.0704	0.944082	1.06258	1.12552	0.000935917	0.00842332	overlap
Q5T2R2	1.69	1	1	1	415	46.2319	8.99756	0.964899	0.915546	0.952793	1.03103	1.19758	0.957867	0.944413	1.06216	1.12467	0.179523	0.284165	overlap
Q5RI15	16.95	2	2	3	118	13.2828	8.76318	0.98347	0.986328	0.918883	0.99927	1.11132	1.13331	0.962894	1.0813	1.12297	0.0653463	0.135546	overlap
P13051	2.56	1	1	3	313	34.6238	9.31982	0.993852	0.918337	0.978541	1.06218	1.11257	1.05602	0.963577	1.07692	1.11763	0.017794	0.052899	overlap
Q96ND0	4.41	1	1	1	272	30.7573	9.75928	0.978613	0.883511	0.97887	1.07271	1.0165	1.08167	0.946998	1.05696	1.11612	0.043484	0.100207	overlap
Q9NQZ5	1.89	1	1	1	370	43.0857	8.95361	0.941414	0.905642	0.99836	1.14295	1.07641	0.956354	0.948472	1.05857	1.11608	0.144951	0.241989	overlap
Q9GZY4	6.16	1	1	1	146	16.6837	8.80713	0.977703	0.91702	0.951092	1.06302	1.10577	1.0031	0.948605	1.0573	1.11458	0.0347043	0.0846542	overlap
Q9H3Y8	14.04	1	1	1	114	11.7695	7.41553	0.954323	0.931575	0.955944	1.03726	0.945284	1.18466	0.947281	1.05573	1.11449	0.197045	0.305487	MitoCoP
Q96KR6	3.65	1	1	1	192	20.4112	10.4331	0.912282	0.960343	0.981683	1.09384	1.00956	1.06051	0.951436	1.05463	1.10847	0.0320228	0.0797146	overlap
Q9H061	13.33	3	3	3	195	21.5135	9.26123	0.899429	0.996947	0.96884	1.02837	1.03162	1.1149	0.955072	1.0583	1.10808	0.0634591	0.132616	overlap
P32322	24.45	6	6	9	319	33.3396	7.60596	0.910659	0.958503	0.964143	1.05657	1.04306	1.03989	0.944435	1.04651	1.10808	0.00450583	0.0214574	overlap
O94925	14.8	8	8	17	669	73.4139	7.76709	0.960505	0.948667	0.952641	1.06828	1.04981	1.0393	0.953938	1.05246	1.10328	0.00042273	0.00509843	overlap
P33316	19.84	5	5	10	252	26.5466	9.36377	0.922596	0.92359	0.996815	1.03982	1.05605	1.03945	0.947667	1.04511	1.10282	0.0179921	0.0533177	overlap
Q9BQP7	4.07	1	1	1	344	39.396	7.6792	0.961691	0.960693	0.943366	1.13458	0.977187	1.0419	0.95525	1.05122	1.10047	0.105589	0.193384	overlap
Q6DKI1	9.02	3	3	4	255	29.6506	10.521	0.983901	0.952521	0.909721	1.03579	1.08551	1.00798	0.948714	1.04309	1.09948	0.039146	0.0926173	MitoCoP
Q7Z434	13.7	4	4	7	540	56.4931	5.51611	0.822132	0.895783	1.05993	0.984412	1.04674	1.01857	0.925948	1.01657	1.09787	0.27976	0.396735	overlap
O95182	34.51	4	4	5	113	12.5436	10.1841	0.890587	0.850521	1.17445	1.07456	1.07592	1.05018	0.971853	1.06689	1.09779	0.405493	0.522631	overlap
Q9Y2Z4	5.87	2	2	2	477	53.1657	8.98291	0.960378	0.955197	0.95095	1.04996	1.07373	1.02156	0.955508	1.04842	1.09723	0.00373921	0.0189136	overlap
Q9BUB7	3.46	1	1	1	260	28.9509	8.90967	0.976466	0.916376	0.977121	1.07896	1.06055	1.00765	0.956654	1.04905	1.09658	0.0346383	0.0845303	overlap
P54886	18.62	13	13	28	795	87.2475	7.12256	0.964238	0.947791	0.959849	1.05639	1.04745	1.0419	0.957293	1.04858	1.09536	0.000147308	0.00284848	overlap
O75648	1.66	1	1	1	421	47.7142	8.03076	0.955728	0.972315	0.944024	1.03616	0.994679	1.11163	0.957356	1.04749	1.09415	0.0626127	0.131437	overlap
P00374	20.32	4	4	6	187	21.439	7.41553	0.93427	0.979868	0.956608	1.0553	1.04874	1.02553	0.956915	1.04319	1.09016	0.00567596	0.0248674	MitoCoP
Q7Z7H8	3.07	1	1	1	261	29.2637	9.5835	0.945379	0.934382	0.999252	1.03416	1.06497	1.03764	0.959671	1.04559	1.08953	0.0182195	0.0537833	overlap
Q5T9A4	16.98	3	14	30	648	72.5273	9.20264	0.944195	0.950945	0.964154	1.02714	1.06477	1.02207	0.953098	1.038	1.08908	0.00444925	0.0212969	overlap
Q16595	6.19	1	1	1	210	23.1209	8.68994	0.935022	0.954843	0.990089	1.01173	1.07903	1.04555	0.959985	1.04544	1.08901	0.027623	0.0722049	overlap
P53396	32.52	36	36	80	1101	120.762	7.32764	0.962853	0.955657	0.939835	1.04753	1.02762	1.0347	0.952782	1.03662	1.08799	0.000724283	0.00718623	MitoCarta
Q9UGM6	2.78	1	1	1	360	40.1214	9.27588	0.937352	0.97735	0.967577	1.06223	1.01747	1.05607	0.96076	1.04525	1.08795	0.0102241	0.0364008	overlap
P41250	18	16	16	46	739	83.1126	7.03467	0.966896	0.956076	0.948491	1.06081	1.05488	1.00729	0.957154	1.04099	1.08759	0.00917216	0.0339309	MitoCoP
Q969G6	12.9	2	2	2	155	17.6119	8.1333	0.985724	0.944058	0.952473	1.0482	1.03896	1.04018	0.960752	1.04245	1.08503	0.00331759	0.0177053	overlap
P22234	18.82	11	11	30	425	47.0491	7.2251	0.97731	0.975446	0.932969	1.0407	1.05973	1.03053	0.961909	1.04365	1.08498	0.00827969	0.0316566	MitoCarta
Q9H0P0	3.57	1	1	1	336	37.9238	7.12256	0.942491	0.976999	0.973404	1.14505	1.01289	0.972753	0.964298	1.04356	1.0822	0.210392	0.320493	MitoCoP
Q9BU61	5.43	1	1	1	184	20.3374	8.22119	0.984285	0.944099	0.963374	1.01306	1.06457	1.04565	0.963919	1.04109	1.08006	0.0153252	0.0479293	overlap
O75153	11.69	14	14	20	1309	146.577	6.12549	0.932759	0.955746	0.98138	1.05904	1.01228	1.02754	0.956628	1.03295	1.07979	0.0178193	0.0529461	MitoCoP
P30049	13.69	2	2	5	168	17.4792	5.49072	0.866866	0.858318	1.13731	1.01659	1.06036	1.01217	0.954165	1.02971	1.07917	0.46171	0.574617	overlap
Q9HBL7	19.05	3	3	4	147	17.1899	9.5835	0.958548	0.975946	0.966012	1.04619	1.04445	1.03894	0.966835	1.04319	1.07898	0.000155216	0.00290953	overlap
Q9P015	11.15	3	3	3	296	33.3989	10.0083	0.9803	0.936788	0.991149	1.04023	1.07813	1.01914	0.969412	1.04583	1.07883	0.0332052	0.0818192	overlap
Q9NS69	19.72	2	2	4	142	15.5118	4.33545	0.915131	0.965056	1.01654	1.03941	0.996931	1.07727	0.965575	1.03787	1.07487	0.125047	0.216727	overlap
Q8WUK0	4.48	1	1	1	201	22.8291	9.77393	0.921099	0.96871	1.00749	0.961377	1.01154	1.1407	0.965765	1.03787	1.07466	0.288522	0.406068	overlap
Q9BYD6	5.23	2	2	2	325	36.8854	8.77783	0.937168	0.925275	1.03748	1.03839	1.04572	1.0307	0.96664	1.03827	1.0741	0.116359	0.206278	overlap
Q9NRP2	16.46	2	2	3	79	9.45372	7.86963	0.955414	0.972665	0.964206	1.03559	1.04781	1.02068	0.964095	1.03469	1.07323	0.00160922	0.0117351	overlap
Q8WWI1	23.53	39	39	66	1683	192.576	8.08936	0.968506	0.969801	0.963383	1.05149	1.03547	1.02332	0.96723	1.03676	1.07188	0.00115613	0.00956761	MitoCoP
A4D1E9	7.24	3	3	3	387	42.9056	9.02686	0.980489	0.934837	0.994617	1.06383	1.05152	1.00373	0.969981	1.03969	1.07187	0.0534974	0.116279	overlap
Q96SZ5	7.41	2	2	2	270	29.7319	6.03662	0.913333	1.00975	0.980988	1.02677	1.02319	1.06027	0.968024	1.03674	1.07099	0.0903814	0.17296	MitoCoP
Q9UK39	3.25	1	1	1	431	48.1652	7.2251	0.969748	0.945937	0.991018	1.03717	1.03481	1.03707	0.968901	1.03635	1.06961	0.00664715	0.0273022	overlap
O75319	5.31	1	1	1	377	43.683	9.29053	0.933332	0.963458	1.0101	1.03583	0.98407	1.08763	0.968964	1.03584	1.06902	0.14756	0.244987	MitoCoP
Q9HC36	5.48	2	2	2	420	46.9904	8.73389	0.948458	1.00109	0.956205	0.980462	1.05248	1.07258	0.968584	1.03518	1.06875	0.109207	0.198062	overlap
Q8NE86	4.27	1	1	1	351	39.8418	8.646	0.955799	0.97849	0.974877	1.03158	1.04618	1.03108	0.969722	1.03628	1.06864	0.00150596	0.0112164	overlap
Q7Z2W9	8.29	2	2	2	205	22.8003	9.89111	0.941839	0.94629	1.01735	1.0123	1.02808	1.06432	0.968493	1.0349	1.06857	0.0831904	0.16291	overlap
Q96SZ6	1.66	1	1	1	601	67.6456	8.20654	0.903739	0.989138	1.01396	0.980664	0.99102	1.13423	0.968945	1.0353	1.06849	0.328977	0.447229	overlap
P34897	25.6	12	12	22	504	55.9577	8.52881	0.964158	0.968292	0.9754	1.03632	1.04856	1.0213	0.969283	1.03539	1.0682	0.00149823	0.0112102	overlap
Q16526	1.37	1	1	1	586	66.3524	8.00146	0.974167	0.925007	1.01059	1.06596	1.04734	0.994023	0.969922	1.03577	1.06789	0.115564	0.205402	MitoCarta
Q9H5Q4	6.82	3	3	3	396	45.3198	9.18799	0.984539	0.910991	0.996253	1.0663	1.0001	1.01819	0.963928	1.0282	1.06668	0.124964	0.216651	overlap
Q9NRX2	5.71	1	1	1	175	20.0376	10.1108	0.970266	1.02149	0.919667	0.921271	1.11567	1.06819	0.970473	1.03504	1.06654	0.379918	0.498408	overlap
Q9NVI7	25.71	7	18	47	634	71.3247	8.98291	0.991118	0.940276	0.967551	1.02379	1.04891	1.01461	0.966315	1.0291	1.06498	0.0247804	0.066839	overlap
P53701	17.91	5	5	5	268	30.5818	6.68311	0.919356	0.992122	0.992721	1.00485	1.05409	1.03388	0.968066	1.03094	1.06495	0.0899671	0.172452	overlap
Q9NYK5	13.61	5	5	5	338	38.6867	7.6499	0.965479	0.981713	0.965482	1.02864	1.02789	1.04523	0.970892	1.03392	1.06492	0.00129307	0.0101733	overlap
Q9NZJ7	11.05	4	4	5	389	41.5173	9.31982	0.976891	0.915112	1.01412	0.980845	1.03964	1.074	0.968708	1.03149	1.06482	0.188615	0.29521	overlap
Q9NVV4	1.55	1	1	2	582	66.13	9.0415	1.00685	0.938355	0.966424	1.03289	1.07044	0.996605	0.970544	1.03331	1.06467	0.097602	0.182221	overlap
O95167	8.33	1	1	1	84	9.27285	8.45557	0.965823	0.956305	0.990924	0.908942	1.13706	1.05387	0.971017	1.03329	1.06413	0.408106	0.525029	overlap
P42574	9.75	3	3	3	277	31.5875	6.53662	0.975146	0.975085	0.945888	1.01684	1.05451	1.00796	0.965373	1.02644	1.06325	0.0241501	0.0656459	MitoCarta
P49247	2.57	1	1	1	311	33.248	8.54346	0.972717	0.928833	1.01423	1.01744	1.04435	1.03649	0.971928	1.03276	1.06259	0.0787639	0.156742	overlap
Q9Y5J9	9.64	1	1	1	83	9.33754	5.12256	0.987607	0.984707	0.946987	1.00616	1.09788	0.995933	0.9731	1.03333	1.06189	0.159983	0.260986	overlap
O14925	4.78	1	1	1	209	21.929	8.60205	0.992679	0.941938	0.98503	1.04877	1.03567	1.01243	0.973216	1.03229	1.0607	0.0361015	0.0873756	overlap
Q08J23	14.47	11	11	14	767	86.4158	6.771	0.979441	0.957575	1.00227	1.03005	1.04785	1.0343	0.979761	1.0374	1.05883	0.0145531	0.0462946	overlap
P12236	50.67	3	17	37	298	32.8452	9.74463	0.958542	0.98149	0.981069	1.01385	1.07076	1.00778	0.9737	1.0308	1.05864	0.0562391	0.120967	overlap
Q8TB37	3.13	1	1	1	319	34.0609	9.0415	1.01819	0.946821	0.954712	0.990118	0.966474	1.13307	0.97324	1.02989	1.05821	0.374539	0.492972	overlap
Q7L2E3	7.12	9	9	9	1194	133.855	8.77783	0.989006	0.971391	0.961753	1.04483	1.03061	1.01526	0.97405	1.03023	1.05768	0.00860237	0.0325561	overlap
Q8IWA4	0.81	1	1	1	741	84.1062	6.32861	0.987208	0.953099	0.982671	0.996304	1.03369	1.06071	0.974326	1.03024	1.05738	0.0601643	0.127447	overlap
P20674	20	3	4	7	150	16.7517	6.78564	0.990333	0.967058	0.956104	0.920584	1.11552	1.04088	0.971165	1.02566	1.05612	0.398222	0.515639	overlap
Q9Y6H1	6.62	1	1	1	151	15.5027	9.21729	0.915024	1.04984	0.963307	0.987077	1.02494	1.07874	0.976057	1.03025	1.05552	0.318151	0.436871	overlap
Q9NUQ2	4.95	2	2	2	364	42.0449	9.1001	0.958881	0.942319	1.0265	1.03068	1.04359	1.00913	0.975901	1.0278	1.05318	0.13365	0.227682	overlap
Q8IWL3	4.26	1	1	1	235	27.4047	7.69385	1.00477	0.950533	0.973263	1.0113	0.994444	1.07836	0.976189	1.02803	1.05311	0.15976	0.260865	overlap
Q15046	28.31	16	16	24	597	68.0046	6.354	0.965346	0.981368	0.985834	1.01597	1.02885	1.04192	0.977516	1.02891	1.05258	0.0061794	0.0259863	MitoCoP
P36404	7.07	1	1	1	184	20.8649	6.34131	0.961739	1.02494	0.945337	0.954271	1.05849	1.07195	0.977339	1.02824	1.05208	0.315601	0.43433	overlap
Q9NQ50	7.28	2	2	4	206	24.4752	9.62744	0.939581	0.953072	1.04132	1.03051	1.00539	1.05036	0.977992	1.02875	1.0519	0.214696	0.325187	overlap
P24311	8.75	1	1	2	80	9.15473	10.272	0.98524	0.956474	0.989796	1.04533	0.98089	1.05594	0.97717	1.02739	1.05139	0.122023	0.213207	overlap
P27695	22.01	9	9	17	318	35.5322	8.11865	0.928125	1.02122	0.954384	0.982344	1.04928	1.02112	0.96791	1.01758	1.05132	0.215961	0.326845	overlap
Q9BYD1	10.11	2	2	3	178	20.6787	9.15869	0.985924	0.946326	0.978037	1.0121	1.01921	1.02761	0.970096	1.01964	1.05108	0.0184668	0.0542924	overlap
Q8WY22	9.16	2	2	2	251	27.8178	9.43701	0.969521	0.971883	0.991047	1.08039	0.976441	1.02338	0.977483	1.02674	1.05039	0.185242	0.291154	MitoCoP
P62072	15.56	2	2	3	90	10.3259	6.29053	1.00983	0.99979	0.934677	1.0589	0.988239	1.04521	0.981434	1.03078	1.05028	0.197728	0.305846	overlap
Q12931	14.35	10	11	16	704	80.0597	8.20654	0.980808	0.988001	0.957441	0.986994	1.06117	1.02491	0.975417	1.02436	1.05017	0.103772	0.191051	overlap
O96008	6.37	2	2	5	361	37.8691	7.25439	0.975158	0.974206	0.964709	1.02995	1.03256	0.996884	0.971358	1.0198	1.04987	0.0154567	0.0481814	overlap
P18859	30.56	3	3	3	108	12.5796	9.5249	1.01315	1.01536	0.908332	0.927181	1.11317	1.04163	0.978949	1.02733	1.04942	0.495942	0.606199	MitoCarta
Q9HAV7	47.93	10	10	15	217	24.2639	8.11865	0.967268	0.997243	0.968958	1.04549	1.01686	1.01573	0.977823	1.02602	1.0493	0.0248345	0.0669203	overlap
Q96E11	3.05	1	1	1	262	29.2586	9.78857	1.00224	0.996231	0.938855	0.946518	1.10236	1.03035	0.979108	1.02641	1.04831	0.392139	0.510361	overlap
P10809	58.12	28	28	68	573	61.0164	5.87158	0.986449	0.979123	0.963207	1.00959	1.04845	1.01203	0.97626	1.02335	1.04824	0.0302385	0.0765107	MitoCarta
Q96Q11	3.46	2	2	3	434	50.0961	8.104	1.00017	0.983176	0.982052	1.05525	1.0223	1.03076	0.988467	1.0361	1.04819	0.014296	0.045714	overlap
Q7L7V1	1.48	1	1	1	743	84.3638	4.97021	0.985103	0.965073	0.98922	1.00256	1.04845	1.02553	0.979799	1.02552	1.04666	0.0396544	0.0933459	MitoCoP
P11182	4.36	2	2	2	482	53.4529	8.51416	0.948958	1.00687	0.976615	0.902867	0.965578	1.20022	0.97748	1.02289	1.04645	0.647578	0.734641	overlap
Q96CU9	1.44	1	1	1	486	53.7777	7.78174	0.998216	0.962166	0.97981	0.989555	0.952229	1.12819	0.980064	1.02332	1.04414	0.471992	0.584212	overlap
Q9Y606	10.77	4	4	4	427	47.4399	8.41162	0.991639	0.94813	0.99773	1.02356	1.04535	0.996857	0.979166	1.02192	1.04367	0.111308	0.200124	overlap
Q9Y276	8.83	3	3	3	419	47.5045	8.49951	0.954942	0.960246	1.0293	1.0203	1.0043	1.04588	0.981495	1.0235	1.04279	0.192615	0.300119	overlap
Q9Y2R9	7.85	2	2	3	242	28.116	9.99365	0.971152	0.99015	0.986365	1.0532	1.00958	1.00978	0.982556	1.02419	1.04237	0.0561617	0.120967	overlap
O60518	2.26	3	3	3	1105	124.633	5.0083	1.00154	0.984418	0.940819	0.993975	1.03261	1.02376	0.975592	1.01678	1.04222	0.128204	0.220286	MitoCoP
Q9Y3E5	13.97	2	2	4	179	19.181	8.73389	0.988896	0.987004	0.96157	1.0103	1.04535	1.00303	0.979157	1.01956	1.04126	0.0623665	0.13097	overlap
Q12849	16.04	6	6	8	480	53.0926	6.18896	0.957572	1.04814	0.948343	1.03289	1.03537	1.0074	0.984685	1.02522	1.04117	0.287533	0.404982	overlap
Q9HD33	10	4	4	8	250	29.4319	10.3745	0.990237	0.970356	0.981915	0.998978	1.01437	1.04929	0.980836	1.02088	1.04083	0.0661466	0.136757	overlap
O75127	0.86	1	1	1	700	78.8058	8.5874	0.965591	0.96717	1.01581	1.05688	0.992771	1.0191	0.982857	1.02292	1.04076	0.182321	0.287615	overlap
Q9GZT3	49.54	5	6	10	109	12.3414	10.2427	1.01069	0.961439	0.975291	1.03048	0.990199	1.04571	0.982474	1.02213	1.04036	0.147468	0.244947	overlap
Q9UBX3	11.85	3	3	3	287	31.2623	9.53955	0.998274	0.956207	1.00284	1.0125	1.03109	1.033	0.985773	1.02553	1.04033	0.0703454	0.143047	overlap
Q9BQC6	11.76	2	2	2	102	12.2585	11.4438	0.97764	0.936045	1.03349	1.06798	0.993036	1.00259	0.982391	1.0212	1.03951	0.350628	0.468679	overlap
Q96C36	21.25	7	7	10	320	33.6157	7.76709	0.980006	0.959499	1.00388	1.02548	1.03364	1.00033	0.981129	1.01982	1.03943	0.0762643	0.152583	overlap
Q9NP92	3.19	1	1	1	439	50.3328	7.97217	0.885999	1.0966	0.973325	1.08001	0.968563	1.02154	0.985309	1.02337	1.03863	0.610835	0.703531	overlap
Q6UXV4	5.22	1	1	1	268	29.1403	9.5249	1.02199	0.982761	0.947919	1.03422	1.05067	0.981817	0.984222	1.02224	1.03862	0.271271	0.388152	MitoCarta
P48147	16.9	12	12	20	710	80.648	5.85889	0.984479	0.973963	0.990263	1.01734	1.03467	1.01006	0.982902	1.02069	1.03844	0.0123168	0.0414469	MitoCoP
Q6P4H8	3.43	1	1	1	233	26.0935	8.86572	0.962603	0.99437	0.996988	1.02974	1.00385	1.03026	0.984654	1.02129	1.0372	0.059902	0.127133	MitoCarta
Q9NRK6	1.22	1	1	1	738	79.0979	9.84717	0.998238	0.962313	0.993222	1.01484	1.0502	0.998159	0.984591	1.02107	1.03705	0.12752	0.219696	overlap
Q5JTZ9	5.58	5	5	5	985	107.273	6.26514	1	0.957806	0.985693	1.02858	0.999241	1.02467	0.981167	1.0175	1.03703	0.0781215	0.155652	overlap
Q969Z0	7.61	5	5	8	631	70.6934	7.41553	1.00173	0.99229	0.967974	1.0152	1.02911	1.02612	0.98733	1.02348	1.03661	0.0295349	0.0752654	overlap
Q9NX74	1.83	1	1	1	493	55.0152	7.10791	1.04327	0.947818	0.960424	0.956864	1.01133	1.09033	0.983836	1.01951	1.03626	0.506626	0.615264	overlap
Q96ER9	7.54	2	2	2	411	45.7828	8.19189	1.01454	0.917842	1.02115	0.953519	1.08551	1.01423	0.984508	1.01775	1.03377	0.547735	0.650115	overlap
Q13907	17.18	4	4	4	227	26.3025	6.34131	0.938412	1.02663	0.969748	0.963478	0.992262	1.07768	0.978263	1.01114	1.03361	0.486415	0.597778	MitoCarta
P55957	11.28	3	3	4	195	21.981	5.43994	0.999447	0.935817	1.01583	1.06825	0.968906	1.01287	0.983697	1.01668	1.03353	0.431129	0.545231	MitoCarta
Q9Y3D9	20	3	3	9	190	21.7573	8.89502	0.976002	0.961806	1.00773	1.0364	1.03658	0.971074	0.981846	1.01468	1.03345	0.270226	0.387345	overlap
Q9P0M9	22.97	3	3	4	148	16.0627	10.4185	1.00109	0.953268	0.99305	0.997136	1.01571	1.0329	0.98247	1.01525	1.03336	0.143274	0.239979	overlap
O00154	18.68	5	5	10	380	41.7693	8.54346	1.00168	0.977629	0.972519	1.02244	1.0154	1.01178	0.983942	1.01654	1.03313	0.0266716	0.0704623	MitoCarta
P29372	19.13	3	3	4	298	32.8478	9.56885	1.01588	0.980375	0.991047	1.00053	1.01955	1.06609	0.995768	1.02872	1.0331	0.210722	0.320734	MitoCoP
O60488	13.5	9	10	18	711	79.1367	8.38232	0.992484	0.979898	0.978432	1.02235	1.0161	1.00916	0.983605	1.01587	1.0328	0.00532101	0.0239124	MitoCoP
P61604	77.45	9	9	22	102	10.9249	8.92432	0.962369	0.979494	1.02768	1.00524	1.05922	1.00157	0.989848	1.02201	1.03249	0.299595	0.417967	MitoCarta
O14521	6.29	1	1	1	159	17.0319	8.63135	0.961759	0.96878	1.03137	1.05441	1.01279	0.989464	0.987302	1.01889	1.03199	0.339644	0.457279	overlap
Q86YH6	8.52	3	3	3	399	44.1007	8.23584	0.953051	0.981546	1.03219	1.03388	1.05721	0.970258	0.988931	1.02045	1.03187	0.416267	0.531977	overlap
P56556	41.41	4	4	6	128	15.1269	9.979	0.975325	1.00089	0.996173	1.00331	1.04833	1.01418	0.990796	1.02194	1.03143	0.117845	0.208317	overlap
Q5U5X0	14.42	1	1	1	104	11.9475	9.65674	0.994628	0.985388	0.982313	1.00286	1.04916	1.00338	0.987443	1.01846	1.03142	0.120846	0.212078	MitoCarta
Q8TEA8	19.14	5	5	6	209	23.409	8.23584	0.989362	0.9831	0.986979	0.995928	1.02163	1.03479	0.98648	1.01745	1.03139	0.0552331	0.119309	MitoCoP
Q8TCC3	16.77	3	3	4	161	18.5341	9.99365	0.958161	1.03302	0.944158	1.0555	0.926187	1.04572	0.978448	1.00914	1.03136	0.571758	0.67027	overlap
P49916	6.24	6	6	7	1009	112.835	9.01221	1.06224	0.954242	0.987507	1.11162	1.05098	0.935214	1.00133	1.0326	1.03123	0.634141	0.724547	overlap
O15382	6.63	2	2	3	392	44.2591	8.646	0.998975	1.00117	0.959596	0.997823	1.01519	1.0377	0.98658	1.0169	1.03074	0.163065	0.264331	overlap
Q96TA2	6.08	4	4	5	773	86.4009	8.76318	1.00533	0.990233	0.964029	0.983896	1.03254	1.03378	0.986532	1.01674	1.03062	0.212443	0.322563	overlap
Q6P587	15.63	3	3	3	224	24.8267	7.38623	1.01405	0.992118	0.981767	0.983001	1.04356	1.05284	0.995979	1.02647	1.03061	0.270729	0.387768	overlap
O95563	7.09	1	1	1	127	14.2696	10.4331	0.965961	0.941714	1.05446	1.02781	0.975915	1.04749	0.987379	1.01707	1.03007	0.502852	0.611568	overlap
P38646	39.62	25	26	61	679	73.6348	6.16357	0.993552	0.980917	0.980008	1.00547	1.02849	1.00929	0.984825	1.01442	1.03005	0.023998	0.0653596	MitoCarta
Q9BRJ2	9.15	3	3	3	306	35.3281	9.02686	0.967556	1.02882	0.956181	1.02989	0.99247	1.01581	0.984187	1.01272	1.029	0.318369	0.437063	overlap
Q9BYT8	9.23	7	7	9	704	80.5997	6.63916	1.00773	0.995643	0.983625	1.02808	1.04068	1.00381	0.995665	1.02419	1.02865	0.0908722	0.17361	overlap
O75489	7.95	2	2	5	264	30.2227	7.50342	0.987576	1.02838	0.946343	0.989123	1.00383	1.05412	0.987434	1.01569	1.02862	0.410702	0.527883	overlap
O43865	16.42	4	10	16	530	58.9134	6.88818	0.939311	1.0167	0.985096	1.0184	0.983496	1.02317	0.98037	1.00836	1.02855	0.337592	0.455109	MitoCarta
Q8IXM3	15.33	2	2	3	137	15.373	9.56885	0.97192	0.986867	1.00725	1.01525	1.02857	1.00658	0.98868	1.0168	1.02844	0.0803283	0.158781	overlap
Q6P1N9	8.08	3	3	4	297	33.5799	6.96143	0.952287	1.01358	0.981061	0.983961	1.01002	1.0359	0.98231	1.00996	1.02815	0.2992	0.417624	MitoCoP
O43464	5.9	3	3	3	458	48.8109	10.0669	1.00936	0.976347	0.941656	0.970404	1.02302	1.01482	0.975787	1.00275	1.02763	0.349666	0.467616	overlap
Q9BXW7	2.13	1	1	1	423	46.2918	8.1333	1.07295	0.921392	0.971274	1.03805	0.984455	1.02465	0.98854	1.01572	1.0275	0.597159	0.690864	overlap
Q9BYD2	7.87	2	2	2	267	30.2244	10.0815	1.00579	0.951927	1.00923	1.00555	1.0577	0.98515	0.988982	1.01613	1.02745	0.394362	0.512542	overlap
P04181	19.59	8	8	12	439	48.5042	7.03467	0.967789	0.994657	1.01245	1.00405	1.0381	1.01436	0.991632	1.01884	1.02744	0.173194	0.276496	overlap
Q96AQ8	5.29	2	2	2	359	39.6691	9.62744	0.976923	0.988595	1.00162	0.989636	1.05346	1.0047	0.989045	1.01593	1.02718	0.260632	0.377076	overlap
P43897	5.54	2	2	3	325	35.3682	8.38232	0.942701	1.01879	0.979173	0.970371	1.06046	0.988088	0.980221	1.00631	1.02661	0.500281	0.609769	overlap
O14561	11.54	2	2	11	156	17.406	4.93213	1.01036	0.97718	0.964803	0.974135	1.01397	1.04133	0.984115	1.00981	1.02611	0.340689	0.458044	overlap
P30837	11.8	6	6	7	517	57.1702	6.80029	0.999432	0.985102	0.98965	1.05222	0.996981	1.00256	0.991395	1.01725	1.02608	0.225403	0.337457	overlap
P60602	10.13	1	1	1	79	8.17686	9.33447	0.990171	0.975343	1.00387	1.02204	0.993353	1.0311	0.989795	1.0155	1.02597	0.141263	0.237287	overlap
P35670	0.41	1	1	1	1465	157.162	6.69775	0.982509	0.963324	1.02477	1.02336	1.02617	0.996775	0.990202	1.01544	1.02548	0.284254	0.401578	MitoCoP
Q3ZCQ8	7.08	2	2	3	353	39.6215	8.36768	1.00758	1.0155	1.0126	1.09341	1.0119	1.00703	1.01189	1.03745	1.02526	0.414704	0.530932	overlap
Q15070	6.9	3	3	3	435	48.5165	9.45166	0.969591	1.00743	1.00792	0.990187	1.01506	1.05457	0.99498	1.01994	1.02509	0.332136	0.450217	overlap
P06753	56.14	4	22	87	285	32.9298	4.71631	0.989568	0.979276	0.953939	0.916793	1.02152	1.05538	0.974261	0.997898	1.02426	0.612069	0.704371	MitoCoP
O75879	2.69	2	2	2	557	61.8252	8.63135	1.02208	0.962651	0.986033	1.00816	1.01714	1.01552	0.990256	1.01361	1.02358	0.253126	0.369084	overlap
Q9H9J2	2.41	1	1	2	332	37.5117	8.39697	0.971533	1.03411	0.968282	1.00813	1.00927	1.02199	0.991308	1.01313	1.02202	0.374918	0.493238	overlap
O14548	25.44	3	3	4	114	12.6065	9.42236	0.947219	0.987636	1.03278	0.974333	1.01293	1.04382	0.989212	1.01036	1.02138	0.543005	0.646267	overlap
Q9Y3D5	5.63	1	1	2	142	15.8393	9.5542	1.04344	0.988908	0.942993	1.03016	0.995531	1.01249	0.991781	1.01273	1.02112	0.53257	0.637577	overlap
Q9Y375	3.67	1	1	1	327	37.74	7.63525	1.04439	1.02381	0.910555	1.01247	1.02289	1.00541	0.99292	1.01359	1.02082	0.647751	0.734688	overlap
Q86TX2	9.74	4	4	6	421	46.2481	7.34229	0.975766	0.97381	1.02331	0.995666	1.0256	1.01327	0.990962	1.01151	1.02074	0.325863	0.444282	MitoCoP
Q5T653	8.2	3	3	5	305	33.2797	11.2974	1.01421	0.972127	0.985538	1.02947	0.992922	1.00858	0.990625	1.01032	1.01988	0.293738	0.411952	overlap
Q9BVV7	7.66	2	2	2	248	28.1848	9.70068	1.00875	0.978296	0.992694	0.993503	1.04406	0.997816	0.993248	1.01179	1.01867	0.37094	0.489389	overlap
Q7Z6K3	1.49	1	1	1	402	46.376	6.99072	1.01448	0.974746	0.993584	1.05579	1.02112	0.959937	0.994271	1.01228	1.01812	0.583968	0.680301	MitoCoP
Q7L0Y3	9.18	4	4	9	403	47.3166	9.36377	1.00365	0.968688	1.00469	1.01364	1.01141	1.00442	0.992343	1.00982	1.01761	0.223729	0.336044	overlap
O00429	15.49	13	13	18	736	81.8261	6.81494	0.974087	1.00662	0.989022	1.0058	1.01374	1.00209	0.989911	1.00721	1.01747	0.159123	0.260129	MitoCarta
Q9H649	4.41	1	1	1	340	38.2198	8.86572	0.934771	1.02433	1.02625	1.02408	1.05033	0.96264	0.995115	1.01235	1.01732	0.68749	0.766378	overlap
O95168	17.83	2	2	2	129	15.1991	9.84717	1.01863	0.962495	0.991337	0.91799	1.07254	1.03301	0.990819	1.00785	1.01719	0.746246	0.813213	overlap
Q96AY3	26.46	14	14	44	582	64.2042	5.61768	0.987494	1.01662	0.974528	0.997944	1.01532	1.01647	0.992882	1.00991	1.01715	0.285193	0.402295	MitoCarta
Q99797	7.29	6	6	7	713	80.5888	7.04932	1.02825	0.949232	1.01122	1.00758	1.01189	1.01836	0.996234	1.01261	1.01644	0.535901	0.639919	overlap
P49406	8.9	3	3	4	292	33.5136	9.49561	1.00845	0.996899	0.974382	1.0315	1.00405	0.992994	0.993245	1.00951	1.01638	0.34484	0.462281	overlap
P42704	21.23	32	32	51	1394	157.805	6.12549	0.992118	0.999961	0.995135	1.01702	1.01119	1.00627	0.995738	1.01149	1.01582	0.0150328	0.0473622	overlap
Q8WVM0	13.87	4	4	4	346	39.518	9.26123	1.00783	0.995178	0.98209	0.989792	1.00648	1.03595	0.995033	1.01074	1.01578	0.365566	0.483898	overlap
O95861	15.26	5	5	7	308	33.3712	5.69385	0.993316	0.982756	0.990313	1.00377	0.996116	1.01229	0.988795	1.00406	1.01544	0.0534604	0.116279	MitoCoP
Q9H078	6.08	4	4	4	707	78.68	9.01221	0.972217	1.00961	0.992547	1.03958	0.965794	1.01329	0.991458	1.00622	1.01489	0.573966	0.672013	overlap
Q13084	7.81	2	2	2	256	30.1379	8.29443	0.957267	1.01988	1.00736	1.01041	1.01937	0.997995	0.994835	1.00926	1.0145	0.512798	0.62029	overlap
Q6IAN0	2.77	1	1	1	325	35.0966	9.5542	0.985839	1.05586	0.949061	1.01644	1.01961	0.995349	0.996918	1.01046	1.01359	0.695904	0.773303	MitoCarta
Q96I99	28.01	11	12	17	432	46.4814	6.39209	0.99654	0.988233	1.00438	0.996534	1.03773	0.994019	0.996385	1.00943	1.01309	0.431284	0.545304	overlap
O75438	18.97	1	1	1	58	6.95664	8.92432	0.932126	1.03448	1.0244	0.975677	1.06853	0.985584	0.997001	1.00993	1.01297	0.783044	0.842678	overlap
P05141	44.97	5	15	32	298	32.8312	9.68604	0.993832	0.997133	0.994136	1.00818	1.02555	0.987457	0.995033	1.00706	1.01209	0.337932	0.455303	overlap
P56385	42.03	4	4	7	69	7.92833	9.34912	1.0558	0.924609	0.996436	1.03922	1.03739	0.936182	0.99228	1.00427	1.01208	0.825615	0.875286	overlap
P55809	20.19	10	10	12	520	56.1219	7.45947	0.989842	1.02635	0.977899	0.978509	1.00933	1.04045	0.99803	1.00943	1.01142	0.647074	0.734219	overlap
Q9BW92	2.65	2	2	2	718	80.9854	7.29834	0.96319	1.00894	1.01863	1.00895	1.00631	1.00907	0.996921	1.00811	1.01123	0.548988	0.650954	overlap
Q9H7Z7	13.79	6	6	7	377	41.9167	9.15869	0.982078	0.978986	1.01744	0.976602	1.02896	1.0057	0.992833	1.00375	1.011	0.605892	0.699135	overlap
O95139	22.66	3	3	5	128	15.4791	9.62744	1.01578	0.942684	1.04299	1.02305	1.01322	0.997461	1.00048	1.01124	1.01076	0.744925	0.812249	overlap
P10176	13.04	1	1	4	69	7.57421	10.2427	0.988869	0.95601	1.03523	1.02594	1.02797	0.958243	0.99337	1.00405	1.01075	0.758575	0.822956	overlap
Q96A35	3.24	1	1	1	216	24.899	9.29053	0.947017	1.02733	1.01809	0.957648	1.01607	1.05039	0.99748	1.00804	1.01059	0.790095	0.847398	overlap
O95571	11.02	3	3	6	254	27.8551	6.82959	0.989702	0.990742	1.01214	0.994599	0.944108	1.0853	0.997527	1.008	1.0105	0.815075	0.86691	overlap
Q9UJZ1	18.26	5	5	10	356	38.5102	7.38623	1.01361	0.989646	1.00078	1.02285	1.0083	1.00417	1.00135	1.01177	1.01041	0.308495	0.427095	overlap
Q9NX20	4.38	2	2	3	251	28.431	10.1255	1.02381	0.958989	0.995343	1.02279	0.991753	0.994159	0.992714	1.0029	1.01026	0.656603	0.742016	overlap
Q9NWS8	1.34	1	1	1	449	51.5709	8.68994	1.00609	1.00226	0.984497	0.947183	1.03845	1.03668	0.997616	1.00744	1.00984	0.766228	0.828844	overlap
P49327	18.64	41	42	76	2511	273.254	6.44287	0.989522	1.00704	0.998275	1.00581	1.00407	1.01249	0.99828	1.00746	1.00919	0.180926	0.285657	MitoCarta
P33121	5.16	3	3	4	698	77.8929	7.15186	0.924044	0.991303	1.06729	0.962893	1.00516	1.03975	0.994214	1.0026	1.00843	0.86699	0.90659	overlap
Q9BQ52	4.24	4	4	5	826	92.1602	7.89893	0.973019	0.997293	1.02866	1.00221	1.00788	1.01214	0.999658	1.00741	1.00776	0.660302	0.745141	overlap
Q6P1L8	13.79	2	2	2	145	15.9374	10.2427	0.996751	1.06075	0.939716	0.937388	0.992739	1.0878	0.999074	1.00597	1.00691	0.908098	0.936083	overlap
Q6P1X6	3.7	1	1	2	216	23.8741	9.14404	0.91229	1.09238	0.992237	1.04978	1.07144	0.894769	0.998968	1.00533	1.00637	0.937501	0.958433	overlap
Q9Y305	16.63	7	7	12	439	49.8695	8.60205	0.950513	1.00054	1.00993	0.985568	0.97862	1.0153	0.986994	0.993163	1.00625	0.789383	0.846839	overlap
O43847	9.3	10	10	14	1151	131.618	4.98291	0.987608	1.00673	0.996132	1.0095	0.988285	1.01058	0.996824	1.00279	1.00598	0.549153	0.651012	MitoCarta
P25325	5.05	2	2	3	297	33.1576	6.59521	0.993394	0.97117	1.00591	0.970865	0.989513	1.02676	0.990159	0.995713	1.00561	0.787996	0.845953	overlap
P51398	7.04	3	3	3	398	45.5376	8.88037	1.00614	0.993444	0.998748	1.01592	1.03235	0.966062	0.999444	1.00478	1.00534	0.805415	0.859581	MitoCarta
Q9P032	5.14	1	1	1	175	20.2538	8.82178	1.07099	0.866127	1.06425	1.23461	0.878973	0.903435	1.00046	1.00567	1.00521	0.970572	0.98111	overlap
Q9Y2S7	8.42	3	3	6	368	42.0072	8.63135	0.996318	1.00287	1.00627	1.04496	0.985614	0.990268	1.00182	1.00695	1.00512	0.803278	0.858095	overlap
Q9BUK6	5.79	4	4	4	570	61.796	6.11279	1.01176	0.953077	1.03583	0.972705	1.03384	1.00931	1.00022	1.00528	1.00506	0.875511	0.912896	MitoCoP
P07195	44.91	15	17	77	334	36.6151	6.04932	1.00215	0.988796	1.00528	1.01343	1.01459	0.980474	0.998743	1.00283	1.00409	0.755785	0.821524	MitoCarta
Q96DV4	6.32	3	3	3	380	44.5684	7.53271	0.981525	1.05137	0.977893	0.969029	0.980729	1.07321	1.0036	1.00765	1.00404	0.925395	0.94901	overlap
Q99623	51.84	17	17	43	299	33.2759	9.83252	1.00428	1.00469	0.991578	1.00613	1.00724	0.998789	1.00018	1.00405	1.00387	0.486685	0.597893	overlap
Q07157	13.33	20	20	28	1748	195.34	6.69775	1.00358	1.00924	0.991813	1.00607	1.01607	0.993324	1.00154	1.00516	1.00361	0.687426	0.766378	MitoCoP
Q9NX14	7.19	1	1	2	153	17.3057	5.22412	0.992931	0.927154	1.08187	1.00216	1.03791	0.971247	1.00065	1.00377	1.00312	0.952054	0.966589	overlap
P99999	37.14	5	5	10	105	11.7411	9.56885	0.994321	1.02903	0.965049	0.964766	1.02394	1.00897	0.996132	0.999226	1.00311	0.909788	0.936961	overlap
Q9H2W6	6.45	2	2	3	279	31.6854	7.04932	1.01871	0.992676	0.984274	1.00086	1.02019	0.982679	0.998553	1.00124	1.00269	0.866312	0.906051	overlap
Q96IX5	36.21	2	2	5	58	6.45337	9.75928	1.00436	0.994852	0.995879	1.02244	1.01875	0.96107	0.998363	1.00075	1.00239	0.911037	0.937556	overlap
Q9BYN8	12.68	3	3	3	205	24.1969	10.3892	1.00389	1.00447	1.01112	1.00253	1.01276	1.01135	1.00649	1.00888	1.00237	0.578462	0.676001	overlap
Q5TC12	2.44	1	1	1	328	36.4136	7.95752	0.961883	0.992579	1.05259	1.00376	1.07304	0.936762	1.00235	1.00452	1.00216	0.965772	0.977142	overlap
Q04837	14.19	2	2	5	148	17.249	9.59814	1.00786	1.0158	0.98545	0.972951	1.04228	1.00026	1.00304	1.00516	1.00212	0.928089	0.951074	overlap
O94903	14.91	4	4	5	275	30.3246	7.50342	0.987439	0.991031	0.996344	1.03173	0.982812	0.964593	0.991605	0.993044	1.00145	0.946641	0.963521	overlap
P17152	9.9	2	2	3	192	21.527	7.35693	1.00038	0.998418	1.01335	1.01741	0.99195	1.00622	1.00405	1.00519	1.00114	0.901954	0.931438	overlap
Q5JPH6	4.4	3	3	4	523	58.6516	8.76318	0.999563	0.996466	1.01053	1.0168	0.977846	1.01437	1.00219	1.003	1.00082	0.953935	0.967737	overlap
Q92947	3.42	2	2	3	438	48.0964	8.06006	0.971505	0.976823	0.989295	1.01155	0.917586	1.00959	0.979208	0.979577	1.00038	0.991194	0.993706	overlap
P35232	31.25	9	9	21	272	29.7859	5.75732	1.00556	1.003	1.00803	1.00474	1.01189	0.998886	1.00553	1.00517	0.999644	0.933475	0.955717	overlap
Q9H0U6	3.33	1	1	1	180	20.5635	9.53955	1.14589	0.893852	0.966093	0.993793	1.02103	0.989884	1.00194	1.00157	0.999625	0.996267	0.997159	overlap
P16260	3.92	1	1	1	332	36.1997	9.84717	1.08059	0.967841	0.961465	1.03725	1.01779	0.953224	1.0033	1.00276	0.99946	0.991216	0.993706	overlap
Q9Y2Q9	13.9	3	3	7	187	20.8298	9.1001	1.03866	0.990166	1.01416	1.04764	1.01567	0.97776	1.01433	1.01369	0.999372	0.980567	0.987995	overlap
Q96CM3	7.43	3	3	5	377	42.1785	9.87646	1.02388	1.01646	0.95246	1.01735	0.968371	1.00417	0.997601	0.996629	0.999026	0.972992	0.982668	overlap
Q96RP9	11.58	10	10	15	751	83.4184	7.00537	1.02185	0.979516	0.999317	1.00726	1.0135	0.976689	1.00023	0.999151	0.998923	0.951663	0.966482	overlap
Q8NCN5	2.62	3	3	3	879	99.3006	6.354	0.980435	1.00075	1.02046	0.971068	0.981561	1.04425	1.00055	0.99896	0.998414	0.953538	0.967584	overlap
Q9Y241	9.68	1	1	1	93	10.1362	9.78857	1.08565	0.948483	0.972744	0.937623	0.956357	1.10636	1.00229	1.00011	0.997827	0.976023	0.984838	overlap
Q9BYC9	11.41	2	2	3	149	17.4316	10.8579	1.01265	0.992467	1.00231	0.997762	0.980771	1.02159	1.00247	1.00004	0.997574	0.862754	0.903514	overlap
P54819	25.94	7	7	13	239	26.4608	7.81104	1.00237	1.00809	0.997368	0.999548	1.00454	0.996238	1.00261	1.00011	0.997509	0.559242	0.660589	overlap
O75439	15.75	7	7	15	489	54.3315	6.82959	1.00568	1.01107	1.00287	1.00768	1.00509	0.999081	1.00654	1.00395	0.997426	0.500776	0.610091	MitoCarta
P10109	16.85	4	4	5	184	19.3806	5.8335	0.957864	1.00456	1.03117	0.993331	0.980516	1.0119	0.997865	0.995249	0.997378	0.915924	0.941741	overlap
Q13405	15.06	2	2	2	166	19.1859	9.45166	1.01353	1.00256	0.996919	1.03509	0.997847	0.971172	1.00434	1.00137	0.997043	0.884356	0.91873	overlap
Q9HBH5	6.55	2	2	2	336	36.8414	8.79248	1.01389	1.0531	0.946228	0.969288	1.00037	1.03364	1.0044	1.0011	0.996708	0.931854	0.954407	MitoCarta
Q9H1K4	2.54	1	1	2	315	33.8265	9.24658	0.986552	0.985639	1.04134	1.02777	0.981435	0.993853	1.00451	1.00102	0.996525	0.886918	0.920365	overlap
P21796	68.55	15	16	38	283	30.7536	8.54346	1.00996	1.00256	0.997446	0.985923	1.0238	0.989027	1.00332	0.999584	0.996275	0.782731	0.842678	overlap
Q7KZF4	42.31	31	31	66	910	101.934	7.1665	1.00446	1.00663	0.990594	0.98238	0.997365	1.00895	1.00056	0.996231	0.995673	0.66195	0.746397	MitoCarta
P82914	12.45	5	5	7	257	29.8234	10.4771	1.0037	1.03724	0.984176	0.995301	1.01673	0.999535	1.00838	1.00386	0.995519	0.801553	0.856769	overlap
Q9UHN1	1.44	1	1	1	485	54.8762	8.35303	1.01334	0.91618	1.08662	1.0916	1.00882	0.902201	1.00538	1.00087	0.995518	0.954226	0.967739	overlap
P05165	4.12	2	2	2	728	80.0081	7.51807	0.986324	1.02268	1.00425	0.961044	0.975311	1.06292	1.00442	0.999759	0.995363	0.896256	0.928164	overlap
O75880	9.3	2	2	2	301	33.7925	8.88037	1.01582	0.980831	1.01896	1	1.02748	0.972763	1.0052	1.00008	0.994905	0.810244	0.864081	overlap
P00846	3.98	1	1	10	226	24.8009	10.0962	1.0113	1.02885	0.980611	0.959331	1.00917	1.03683	1.00692	1.00178	0.994892	0.856623	0.899285	overlap
O43615	21.46	10	10	11	452	51.3235	8.32373	1.01603	1.01368	0.972627	1.02185	0.992028	0.972201	1.00078	0.99536	0.994584	0.801435	0.856769	overlap
Q96GC5	15.57	3	3	5	212	23.9198	8.98291	0.987861	1.03495	0.986128	0.970271	1.00326	1.01836	1.00298	0.997298	0.994337	0.803674	0.858215	overlap
Q6NVY1	11.66	4	4	5	386	43.4544	8.19189	0.996947	1.01676	0.998261	0.961963	1.03309	0.999282	1.00399	0.998113	0.994148	0.798292	0.854265	overlap
Q96EH3	11.97	2	2	3	234	26.1531	5.49072	0.918338	1.03763	1.02977	0.930827	1.03383	1.00314	0.995247	0.989265	0.993989	0.909009	0.936504	overlap
P82909	39.81	3	3	3	103	11.459	9.99365	1.0023	1.00069	1.00292	0.960957	1.04374	0.982574	1.00197	0.995756	0.993795	0.81439	0.866511	overlap
P51553	8.14	3	4	4	393	42.7671	8.49951	0.980158	1.02762	0.989249	0.98268	1.001	0.993987	0.99901	0.992555	0.993539	0.698337	0.775375	overlap
O00411	0.65	1	1	1	1230	138.532	8.98291	1.05731	0.955671	1.00554	1.04414	0.963283	0.989615	1.00617	0.999013	0.992883	0.858928	0.900858	overlap
P53597	26.88	8	8	27	346	36.2268	8.79248	0.995405	1.02302	1.00223	0.978592	1.01046	1.00969	1.00688	0.999583	0.992749	0.614457	0.706499	overlap
Q00059	27.24	8	8	10	246	29.0782	9.71533	1.0537	0.980952	0.973633	0.998846	1.00958	0.977328	1.00276	0.995251	0.992511	0.796573	0.852752	overlap
Q07021	6.74	2	2	5	282	31.3426	4.84326	1.04689	0.974159	0.992392	1.03175	0.991765	0.965053	1.00448	0.996191	0.991747	0.790608	0.847503	overlap
Q16822	7.97	5	5	9	640	70.6536	7.62061	1.04568	1.0082	1.00201	0.999539	1.03738	0.993313	1.01863	1.01008	0.991603	0.681802	0.762319	overlap
Q9Y6C9	25.08	6	6	9	303	33.3089	7.97217	1.0279	0.999408	1.00207	0.990412	1.01175	1.00138	1.00979	1.00118	0.991474	0.476782	0.588951	overlap
P45880	41.16	9	9	26	294	31.5465	7.56201	1.01542	1.00875	0.997656	0.994348	1.02135	0.979475	1.00728	0.998391	0.99118	0.540905	0.644517	overlap
Q9Y5U8	6.42	1	1	1	109	12.3393	9.61279	1.01774	1.11415	0.890443	0.864132	1.06004	1.07148	1.00745	0.998551	0.991171	0.928717	0.951543	overlap
P48735	23.45	8	10	19	452	50.8769	8.68994	0.990072	1.03975	0.989854	0.984527	1.00576	1.00238	1.00656	0.997555	0.991056	0.640609	0.728545	overlap
P46199	2.06	2	2	3	727	81.2665	7.15186	0.953758	0.986464	1.04304	0.929835	0.98746	1.03915	0.994419	0.985483	0.991013	0.837932	0.884651	overlap
Q8TB03	2.82	1	1	2	319	36.6463	6.30322	0.976607	1.01582	1.02924	0.945492	0.999012	1.04752	1.00722	0.997341	0.99019	0.782251	0.842586	MitoCoP
Q9Y3B7	27.08	6	6	6	192	20.6704	9.90576	1.02005	1.02286	0.992088	0.984855	1.01115	1.00862	1.01166	1.00154	0.989997	0.476875	0.588951	overlap
Q9Y3D3	16.06	3	3	4	137	15.335	9.49561	1.02749	0.99222	1.00158	1.01468	1.03354	0.941116	1.0071	0.996444	0.989421	0.741274	0.809215	overlap
Q6NUK1	19.29	10	10	17	477	53.3203	6.32861	0.986708	1.01229	1.01193	0.991527	0.981647	1.00538	1.00364	0.992852	0.989247	0.378697	0.497273	overlap
Q9UJS0	3.85	2	3	4	675	74.1286	8.6167	0.986847	1.03539	1.00997	0.990853	0.975689	1.03098	1.01073	0.999173	0.988562	0.621574	0.713399	overlap
Q96DA6	28.45	4	4	6	116	12.4907	10.0962	1.00942	1.01072	1.00108	1.00644	0.984157	0.995492	1.00707	0.995363	0.988371	0.174687	0.278165	overlap
Q9Y697	10.5	4	4	4	457	50.1639	8.30908	1.00904	1.01379	0.946758	1.00509	0.955649	0.972864	0.989862	0.977866	0.987881	0.66856	0.751799	overlap
Q9NR28	22.18	6	6	8	239	27.1137	5.89697	1.01836	0.988366	1.01393	0.996191	1.00965	0.97629	1.00689	0.994045	0.987247	0.39425	0.512516	overlap
O95202	8.93	5	5	6	739	83.302	6.69775	1.01573	1.04566	1.00129	0.998864	0.969326	1.05538	1.0209	1.00786	0.987228	0.670287	0.753516	overlap
Q9H300	2.37	1	1	1	379	42.1627	9.78857	1.02675	1.00531	0.99769	1.01884	1.01586	0.955383	1.00992	0.996694	0.986909	0.587234	0.682834	overlap
Q9Y399	7.09	3	3	4	296	33.2281	9.26123	1.03174	1.0186	0.988253	1.01406	0.983736	1.00059	1.01286	0.999462	0.98677	0.43825	0.552237	overlap
Q5HYI7	2.56	1	1	1	312	35.0712	7.79639	0.989742	1.0292	1.01258	1.01825	1.03186	0.940599	1.01051	0.9969	0.986533	0.679888	0.760787	overlap
Q8IVH4	4.78	1	2	2	418	46.5085	9.29053	1.10736	0.94592	0.975247	1.00742	1.02514	0.954432	1.00951	0.995664	0.986287	0.810328	0.864081	overlap
P21964	9.59	4	4	6	271	30.0176	5.46533	1.00528	1.01346	0.998419	0.997616	1.00609	0.97175	1.00572	0.991817	0.986176	0.282483	0.399582	MitoCarta
Q9BWH2	18.52	3	3	3	189	20.6627	9.72998	1.02317	0.961559	1.0263	1.00657	0.99136	0.969089	1.00368	0.989005	0.985383	0.56976	0.669088	overlap
P49411	39.16	15	15	36	452	49.5102	7.60596	1.00397	1.03147	0.999741	1.00281	1.00768	0.980125	1.01173	0.996871	0.985317	0.319398	0.437615	overlap
P08559	18.21	8	8	16	390	43.2676	8.06006	0.996013	1.01081	1.01252	1.01088	1.01682	0.947016	1.00645	0.991574	0.98522	0.552224	0.653543	overlap
O75431	8.75	2	2	2	263	29.7441	6.29053	0.98718	1.04179	1.00131	1.00655	0.990267	0.988419	1.01009	0.995079	0.985139	0.435702	0.549522	overlap
O14949	46.34	4	4	6	82	9.90012	10.0815	1.02672	1.01004	1.00331	1.0042	0.99188	0.998573	1.01336	0.998216	0.985061	0.124815	0.216582	overlap
P50213	17.49	6	6	13	366	39.5661	6.91748	1.0245	1.00619	0.99595	0.999295	1.01282	0.96754	1.00888	0.99322	0.984475	0.377834	0.496257	overlap
O43824	3.68	2	2	3	516	56.8621	9.42236	1.0311	1.02279	0.984815	0.981795	1.0059	1.00311	1.0129	0.996934	0.984234	0.378832	0.497334	overlap
O00483	40.74	4	4	7	81	9.36391	9.37842	1.04907	0.98129	0.996402	0.964294	1.02367	0.991073	1.00892	0.993012	0.984234	0.584361	0.680475	overlap
Q4U2R6	8.59	1	1	1	128	15.0852	11.2681	1.01705	0.950572	1.06329	1.01626	0.959565	1.00697	1.0103	0.994266	0.984127	0.688037	0.766834	overlap
P82933	14.65	7	7	10	396	45.8058	9.51025	1.00371	1.00373	1.02399	1.01856	1.00538	0.95901	1.01048	0.994317	0.984008	0.449144	0.562512	overlap
O43676	18.37	2	2	3	98	11.3947	9.20264	1.0598	0.991736	0.97601	1.00119	0.984638	0.992987	1.00918	0.992937	0.983902	0.568136	0.667719	overlap
Q9BWM7	26.48	6	7	11	321	35.4805	9.1001	1.01162	0.992292	1.05173	1.00332	1.02245	0.980378	1.01855	1.00205	0.9838	0.482074	0.594059	overlap
Q7Z6M4	1.57	1	1	1	381	43.9299	4.81787	1.05047	0.96853	1.01504	1.03907	0.988843	0.955703	1.01134	0.994537	0.983381	0.64617	0.73349	overlap
P07108	48.28	3	3	11	87	10.038	6.56592	1.03998	0.994273	0.991322	0.946105	1.00259	1.02592	1.00852	0.991539	0.983158	0.582661	0.679346	MitoCarta
Q14197	10.19	2	2	2	206	23.6154	10.0669	0.990665	1.03939	1.00071	0.909004	1.03549	1.03486	1.01025	0.993117	0.983036	0.720355	0.792419	overlap
A3KMH1	1.21	2	2	2	1905	214.689	7.40088	0.983894	1.00869	1.04155	0.981682	1.01129	0.989652	1.01138	0.994207	0.983021	0.41488	0.530932	overlap
Q9UI09	8.28	1	1	2	145	17.1036	9.62744	1.03114	0.992517	1.01065	0.999001	0.987612	0.994157	1.01144	0.99359	0.982356	0.199867	0.308319	overlap
P22033	0.8	1	1	1	750	83.0818	6.93213	1.02733	1.01548	0.993676	1.0427	0.941489	0.997887	1.01216	0.994027	0.982081	0.58873	0.683852	MitoCarta
P13073	48.52	10	10	29	169	19.564	9.51025	1.03717	0.996784	0.999997	0.985499	1.01066	0.982847	1.01132	0.993	0.981887	0.308138	0.4269	overlap
P82650	7.5	3	3	4	360	41.2544	7.89893	0.995164	1.01911	1.01394	0.999637	0.98918	0.983684	1.00941	0.990833	0.9816	0.098307	0.183231	overlap
Q8IXI1	3.72	2	2	2	618	68.0747	5.85889	1.02901	1.01036	0.996612	1.00077	1.00844	0.970645	1.01199	0.993286	0.981513	0.276828	0.393576	overlap
Q08AE8	2.12	1	2	3	756	85.4894	8.6167	0.999698	1.03568	1.00411	1.06115	0.955762	0.965527	1.01316	0.994148	0.981233	0.620423	0.712517	MitoCarta
O75616	5.49	3	3	3	437	48.3195	8.83643	1.06152	0.991745	0.98104	1.00771	1.06281	0.906658	1.01144	0.992394	0.981174	0.733856	0.803473	overlap
Q5VUM1	7.41	1	1	1	108	12.2053	9.36377	1.08993	0.767749	1.16828	0.880373	0.996686	1.09193	1.00865	0.989662	0.981171	0.896427	0.928164	overlap
Q9H4I9	9.35	1	1	1	107	11.4341	7.26904	0.99101	0.997962	1.04739	0.892595	1.06484	1.01984	1.01212	0.992427	0.980543	0.736338	0.805243	MitoCarta
Q96EY7	10.6	9	9	9	689	78.4997	6.41748	1.01274	0.994458	1.00062	0.988622	0.999439	0.960994	1.00261	0.983019	0.980464	0.196257	0.304695	MitoCarta
Q10713	17.14	10	10	15	525	58.2156	6.91748	0.991631	1.02338	1.00531	0.9647	1.01531	0.981169	1.00677	0.987061	0.980421	0.323313	0.441572	MitoCarta
P36776	10.43	9	9	12	959	106.422	6.39209	0.975469	1.02649	1.02306	0.987235	0.975926	1.00234	1.00834	0.988499	0.980326	0.335913	0.454003	overlap
Q13162	43.54	7	8	18	271	30.5208	6.29053	1.03393	1.01758	1.0037	0.971255	1.00041	1.02322	1.01841	0.998297	0.980254	0.31195	0.43013	MitoCarta
Q9UKK9	17.35	3	3	8	219	24.3122	4.94482	1.0289	1.00684	0.98769	1.04174	0.957655	0.9636	1.00781	0.987665	0.980013	0.53342	0.638255	MitoCarta
O76031	9.48	7	7	9	633	69.1807	7.57666	1.00919	1.01192	1.0069	1.00152	0.974485	0.99112	1.00934	0.989042	0.979894	0.0643358	0.134082	overlap
P11177	16.99	5	5	9	359	39.208	6.65381	1.00329	1.02201	0.993511	0.995974	0.976502	0.985565	1.00627	0.986014	0.979869	0.114765	0.204555	overlap
Q8N183	30.77	6	6	6	169	19.8441	8.96826	1.04986	0.994257	1.00153	1.0166	0.984847	0.982454	1.01522	0.994633	0.979725	0.374838	0.493238	overlap
Q96A26	7.14	1	1	1	154	17.3312	9.77393	0.987507	1.0775	0.977368	0.953367	1.06981	0.957339	1.01412	0.993507	0.979669	0.699509	0.776452	overlap
Q96EL3	22.32	2	2	3	112	12.0992	8.76318	1.0085	0.983688	1.02837	0.996297	0.985713	0.976151	1.00685	0.986054	0.979343	0.216159	0.327048	overlap
P10515	5.87	4	4	4	647	68.9531	7.84033	0.990711	1.01701	1.02546	0.994032	0.979187	0.997139	1.01106	0.990119	0.979288	0.151638	0.250162	overlap
Q96EX1	30.43	3	3	4	92	10.7927	8.44092	1.00477	1.00591	1.01912	0.991363	0.976809	0.997929	1.00993	0.9887	0.978975	0.0520184	0.114045	MitoCoP
Q96B54	7.45	1	1	1	188	20.468	4.17041	1.03751	0.987961	1.01493	1.00473	0.987217	0.984303	1.01347	0.992083	0.978902	0.244312	0.358684	MitoCoP
Q9H9B4	32.61	10	11	22	322	35.5963	9.0708	1.01392	1.02139	1.01427	0.991585	0.999117	0.993753	1.01653	0.994818	0.978643	0.00278631	0.0159625	overlap
P56181	12.04	2	2	3	108	11.9331	9.70068	1.02708	0.978971	1.0229	1.00942	1.00507	0.949395	1.00965	0.987963	0.978518	0.429525	0.544682	overlap
Q9H0R6	3.22	2	2	2	528	57.4241	5.68115	1.00625	1.01269	1.02026	0.974917	1.01005	0.988248	1.01307	0.991073	0.978291	0.116509	0.206446	overlap
Q9NX46	14.6	4	4	7	363	38.9222	5.07178	0.97635	1.02451	1.06867	1.01204	0.976013	1.01441	1.02318	1.00082	0.97815	0.489531	0.600398	MitoCoP
P28288	8.65	6	6	9	659	75.4276	9.36377	1.01031	1.01417	1.01983	1.00556	0.973523	0.997239	1.01477	0.992107	0.977668	0.085817	0.166276	MitoCarta
Q96HS1	16.26	5	5	6	289	31.9846	8.67529	1.00911	1.04468	0.975186	1.01007	0.980893	0.968402	1.00966	0.986457	0.977019	0.380444	0.498864	overlap
Q96C01	13.04	2	2	2	138	15.6307	7.60596	0.954901	1.09472	0.995734	1.03181	0.97957	0.963713	1.01512	0.9917	0.97693	0.639794	0.728545	overlap
Q99714	43.68	9	9	15	261	26.9061	7.78174	1.0167	1.03572	0.975143	1.00077	0.95756	0.999346	1.00919	0.985892	0.976916	0.365044	0.483437	overlap
P56378	27.59	2	2	5	58	6.65759	10.0815	1.03026	0.944269	1.0403	0.978522	0.971325	0.994931	1.00494	0.981593	0.976765	0.49667	0.606489	overlap
Q9BVL4	1.2	1	1	1	669	73.4437	5.97314	0.968319	1.06145	1.01618	0.984694	0.963891	1.02452	1.01532	0.991034	0.976083	0.493225	0.603756	overlap
Q16795	12.2	5	5	5	377	42.4826	9.80322	0.995848	1.06401	1.01948	0.994823	0.985271	1.02402	1.02645	1.00137	0.975568	0.339306	0.456934	overlap
Q9HD34	15.38	1	1	1	91	10.7518	10.7261	1.04349	1.01599	0.986834	1.01213	0.966396	0.993077	1.01544	0.990535	0.975475	0.302505	0.421394	MitoCarta
O43678	9.09	1	1	1	99	10.9148	9.56885	0.976351	1.04323	1.02745	0.996568	0.969315	1.0061	1.01568	0.99066	0.97537	0.337836	0.455284	overlap
Q92552	6.76	3	3	5	414	47.5814	6.17627	1.00265	1.0325	1.00634	0.994554	0.983049	0.988449	1.01383	0.988684	0.9752	0.0651567	0.135393	overlap
Q8TCS8	7.41	6	6	8	783	85.8966	7.76709	1.05551	0.972865	1.0172	1.01688	0.992994	0.959945	1.01519	0.989939	0.975127	0.433453	0.54718	overlap
O94826	20.23	13	13	25	608	67.412	7.12256	1.01056	1.00338	1.02407	0.985164	1.00352	0.973618	1.01267	0.987432	0.975077	0.0760794	0.152323	overlap
P82675	13.72	6	6	10	430	47.9761	9.92041	1.00818	1.01937	1.02103	0.987773	0.970218	1.01458	1.01619	0.990857	0.975066	0.134087	0.228288	overlap
O75390	19.31	9	9	27	466	51.6795	8.32373	1.02528	1.01682	1.01089	0.977112	1.01575	0.983493	1.01766	0.992117	0.974896	0.11387	0.203657	overlap
Q9NWU5	15.53	3	3	4	206	23.6256	9.93506	0.962581	0.982123	1.07795	1.00389	0.989978	0.951655	1.00755	0.98184	0.97448	0.544941	0.647944	overlap
P07954	22.55	12	12	32	510	54.6022	8.76318	1.0264	1.01751	0.996352	0.982338	1.00953	0.970261	1.01342	0.987377	0.974301	0.149834	0.247772	overlap
Q9BW91	4.29	2	2	2	350	39.1007	8.22119	1.0159	0.994887	1.03646	1.00443	0.990054	0.974013	1.01575	0.989498	0.974155	0.152315	0.250983	overlap
Q9Y512	5.54	4	4	7	469	51.9433	6.90283	1.04018	1.01681	0.977968	0.986211	0.973832	0.995883	1.01165	0.985309	0.97396	0.242619	0.356856	overlap
P82932	17.6	2	2	17	125	14.2176	9.26123	1.02421	1.0096	0.989397	0.994742	0.982462	0.96614	1.00773	0.981114	0.973585	0.111093	0.200063	overlap
P36551	12.78	4	4	7	454	50.12	8.25049	1.00743	0.992262	1.02612	0.995839	0.966557	0.982287	1.0086	0.981561	0.973189	0.104876	0.192583	overlap
Q16891	40.9	32	33	75	758	83.6264	6.48096	1.02448	1.00819	1.00714	1.00196	0.9864	0.969644	1.01327	0.986	0.973086	0.0664233	0.137067	MitoCarta
Q9NXH9	7.28	5	5	5	659	72.1884	7.63525	1.01042	1.01133	1.00591	1.01465	0.951486	0.97952	1.00922	0.981886	0.972918	0.210602	0.32072	overlap
Q14409	5.97	3	3	3	553	60.5587	6.39209	0.985425	1.01737	1.05517	1.00554	0.994268	0.974002	1.01932	0.991269	0.972477	0.274378	0.391488	MitoCoP
Q8N983	6.51	2	2	2	215	23.4162	8.646	1.0271	1.04169	0.982663	0.985023	0.994387	0.987553	1.01715	0.988988	0.972312	0.192127	0.299615	overlap
P09001	8.91	4	4	5	348	38.6081	9.48096	1.03082	0.98688	0.993169	1.02838	0.961071	0.936049	1.00362	0.975168	0.971647	0.407785	0.524738	overlap
Q9NVH1	7.16	4	4	4	559	63.2387	8.39697	0.973509	1.0435	1.02646	0.982746	0.998355	0.975811	1.01449	0.985637	0.971561	0.261782	0.378249	overlap
P36957	15.23	8	8	18	453	48.7245	8.95361	1.04438	1.01194	0.99743	0.98029	1.00061	0.985651	1.01792	0.988852	0.971445	0.127555	0.219696	overlap
Q8TCD5	10.45	2	2	2	201	23.3681	6.63916	1.02736	0.963826	1.05844	0.977584	0.976824	1.00701	1.01654	0.987139	0.971077	0.376243	0.494632	MitoCoP
P30044	24.77	4	4	9	214	22.0725	8.70459	1.00007	1.01873	1.01408	0.987198	1.00107	0.95619	1.01096	0.981485	0.970843	0.11011	0.198796	overlap
P24539	32.03	8	8	29	256	28.8903	9.36377	1.033	1.01706	0.995465	0.968087	1.0078	0.980697	1.01518	0.985528	0.970794	0.137262	0.232559	MitoCarta
Q9Y4W6	8.41	8	8	12	797	88.5282	8.66064	1.02833	1.01686	1.00127	1.02259	0.97417	0.958718	1.01549	0.985158	0.970135	0.218122	0.328861	overlap
Q4G176	3.65	2	2	2	576	64.0893	8.36768	1.01852	1.02655	1.01092	0.99474	1.01078	0.957174	1.01866	0.987564	0.96947	0.132768	0.226662	overlap
O43819	10.9	3	3	3	266	29.7914	8.85107	1.0066	1.02948	0.960829	0.962589	0.978918	0.959511	0.998968	0.967006	0.968004	0.203701	0.312929	overlap
P11498	2.04	3	3	3	1178	129.551	6.84424	1.05459	0.990317	1.04474	1.09286	0.984492	0.913042	1.02988	0.996799	0.967878	0.586217	0.682099	overlap
Q00325	20.99	10	10	22	362	40.0687	9.37842	1.02494	0.998855	1.02186	0.994648	0.978877	0.974193	1.01522	0.982573	0.967843	0.0338384	0.082904	overlap
P19404	14.06	3	3	3	249	27.374	8.06006	1.03235	1.02644	1.02569	0.9535	1.00593	1.02378	1.02816	0.994401	0.967165	0.186418	0.292508	overlap
Q13085	2.6	7	7	7	2346	265.385	6.3667	1.00431	1.03319	1.00615	0.980116	0.971332	0.991564	1.01455	0.981004	0.966939	0.0382653	0.0911125	MitoCarta
Q9Y6M9	9.5	2	2	3	179	21.8168	8.38232	1.01229	1.02399	1.00679	0.986167	0.986742	0.969457	1.01436	0.980789	0.966907	0.0115703	0.0397732	overlap
Q9Y676	12.02	3	3	3	258	29.377	9.37842	0.967709	1.05523	1.01007	0.892014	0.968326	1.06727	1.011	0.975869	0.965248	0.568877	0.668295	overlap
P48047	51.64	10	10	21	213	23.2627	9.96436	1.02529	1.01002	1.00812	0.949506	0.992641	0.99388	1.01448	0.978676	0.96471	0.0829745	0.162573	overlap
Q8WWC4	14.09	5	5	5	291	32.524	9.17334	1.00528	1.00538	1.04681	1.00542	0.976438	0.965993	1.01916	0.982618	0.964148	0.114732	0.204555	overlap
P23368	4.28	2	2	4	584	65.4018	7.60596	1.05024	1.00561	1.01008	0.974092	0.989501	0.989423	1.02198	0.984339	0.963169	0.0671252	0.138006	overlap
Q16773	5.21	1	2	2	422	47.8441	6.46826	0.983965	1.04069	1.042	0.943317	1.04557	0.963902	1.02222	0.984261	0.962871	0.358503	0.476582	MitoCoP
Q9Y6G3	4.93	1	1	1	142	16.6503	8.35303	1.05571	1.04501	0.968079	1.00556	1.03975	0.909165	1.02293	0.984825	0.962746	0.470453	0.582576	overlap
Q9HC38	24.6	8	8	12	313	34.7713	5.60498	1.02281	1.04468	1.00274	0.993188	0.984182	0.978026	1.02341	0.985132	0.962596	0.0411179	0.0961023	overlap
P23919	47.17	11	11	16	212	23.8045	8.26514	1.01183	1.0243	1.02121	1.01535	0.964783	0.961508	1.01911	0.980546	0.962159	0.0965145	0.180795	overlap
O95169	5.91	1	1	1	186	21.7514	6.80029	1.00752	0.983696	1.07464	0.981087	0.987414	0.981219	1.02195	0.98324	0.96212	0.229258	0.341503	overlap
P00505	36.28	16	16	30	430	47.4873	9.01221	1.01694	1.0419	0.993087	0.961867	0.992078	0.982027	1.01731	0.978657	0.962006	0.0811068	0.15981	overlap
P03915	4.15	2	2	2	603	66.9824	9.02686	1.04181	0.969535	1.0536	0.981429	0.971433	0.995339	1.02165	0.982734	0.961909	0.22543	0.337457	overlap
O14874	1.7	1	1	1	412	46.3312	8.82178	1.05643	0.988189	1.02189	0.976217	0.992574	0.980242	1.02217	0.983011	0.961692	0.12603	0.217688	overlap
P51970	12.79	2	2	2	172	20.0921	7.6499	0.997969	1.06819	0.99666	0.963241	0.997942	0.982782	1.02094	0.981322	0.961193	0.197689	0.305846	overlap
Q9NX47	4.32	1	1	1	278	31.2112	8.70459	0.967408	1.03656	1.0658	1.00321	0.967393	0.979184	1.02326	0.983261	0.960914	0.266751	0.383926	MitoCoP
P31930	15.63	6	6	13	480	52.6124	6.3667	1.02513	1.04179	1.01527	0.965535	0.989934	1.00525	1.0274	0.986905	0.960586	0.0436626	0.100456	overlap
P49773	53.97	5	5	9	126	13.7931	6.94678	0.986748	1.06747	0.977624	0.903238	1.00227	1.00678	1.01062	0.97076	0.960563	0.418523	0.534126	MitoCarta
O75251	7.98	2	2	2	213	23.5481	9.99365	1.01336	1.0189	1.03688	1.01197	0.945211	0.990795	1.02305	0.982658	0.96052	0.125933	0.21765	overlap
O43674	4.23	1	1	1	189	21.7366	9.62744	0.976376	1.07622	1.0186	0.945403	1.01287	0.990791	1.02373	0.983021	0.960234	0.310582	0.428903	overlap
Q8N2F6	2.62	1	1	1	343	37.5166	6.60986	1.07748	1.02852	0.965643	1.03757	0.966417	0.9452	1.02388	0.983061	0.960134	0.393774	0.512016	overlap
Q9NWX6	3.69	1	1	1	298	34.8084	8.00146	1.00502	1.07311	0.992531	0.926013	1.01144	1.01043	1.02355	0.982629	0.96002	0.339815	0.457399	overlap
O95363	2.22	1	1	1	451	52.3235	7.45947	1.03093	0.999023	1.04025	0.983503	0.979825	0.982744	1.0234	0.982024	0.95957	0.029892	0.0758986	overlap
Q8NBU5	11.08	4	4	4	361	40.718	6.90283	0.997204	1.02561	1.05548	0.970731	1.00006	0.982391	1.0261	0.984395	0.959359	0.0915323	0.174565	overlap
Q6P2I3	5.73	2	2	4	314	34.5911	7.75244	1.01993	1.01202	1.02933	0.944137	0.966994	1.02568	1.02043	0.978938	0.959343	0.169611	0.271787	MitoCoP
P09110	16.98	4	4	5	424	44.2639	8.44092	0.965907	1.06531	1.04071	0.931048	1.01017	1.00575	1.02398	0.982324	0.959321	0.35004	0.468004	MitoCarta
Q9BYD3	11.25	3	3	3	311	34.8973	9.71533	1.0147	1.01093	1.01699	0.93726	1.03736	0.942015	1.0142	0.972213	0.958597	0.267826	0.384892	overlap
Q9UH62	2.64	1	1	1	379	42.4739	8.36768	1.00221	1.04919	1.02475	0.983369	0.9908	0.969774	1.02538	0.981314	0.957021	0.0416149	0.0969798	overlap
P11310	9.5	4	4	5	421	46.5586	8.36768	1.01699	1.02965	1.01516	0.98203	0.996807	0.951289	1.0206	0.976709	0.956995	0.0362301	0.0876111	overlap
P25705	39.24	20	20	66	553	59.7136	9.12939	1.0439	1.01976	1.00576	0.966489	0.990085	0.980188	1.02314	0.978921	0.956781	0.0277225	0.0722286	overlap
Q5JRX3	16.01	17	17	23	1037	117.338	6.91748	1.03788	1.02772	1.0049	0.994378	0.970608	0.972301	1.0235	0.979096	0.956612	0.0231324	0.0636646	MitoCarta
O95721	21.71	6	6	9	258	28.9526	5.80811	1.01677	1.03382	1.01607	0.992589	0.988919	0.950648	1.02222	0.977385	0.956138	0.0373483	0.0896167	overlap
O75306	10.8	4	4	7	463	52.5117	7.54736	1.04508	1.01203	1.03225	0.962274	1.00413	0.987289	1.02979	0.984564	0.956086	0.0433745	0.100037	overlap
P82930	3.21	1	1	1	218	25.6345	9.979	1.02214	0.989119	1.06667	0.989696	0.992077	0.957218	1.02598	0.979664	0.954859	0.139061	0.234567	overlap
Q96DB5	15.29	5	5	7	314	35.7854	8.49951	1.01656	1.00088	1.0428	0.95231	0.97824	0.991181	1.02008	0.973911	0.954741	0.0509327	0.112499	overlap
Q9P291	7.73	3	3	3	453	49.1496	9.21729	0.981484	1.01372	1.06626	0.929453	0.974183	1.01895	1.02049	0.974194	0.954638	0.264997	0.382203	MitoCarta
Q9NX40	19.59	5	5	9	245	27.6088	7.48877	1.02762	1.01306	1.03177	0.973535	0.992975	0.965223	1.02415	0.977244	0.9542	0.00934211	0.034336	overlap
P14406	12.05	1	1	1	83	9.39011	9.75928	1.00746	1.04673	1.02708	1.01218	0.978368	0.949558	1.02709	0.980037	0.95419	0.0923107	0.17551	overlap
Q16775	15.58	4	4	6	308	33.7843	8.11865	1.02558	0.998276	1.01703	0.971054	0.947959	0.982333	1.01363	0.967115	0.954112	0.0228534	0.0631352	overlap
P49189	18.02	9	9	16	494	53.767	5.87158	1.0329	1.02058	1.02427	0.987899	0.982395	0.965829	1.02592	0.978708	0.953983	0.00336938	0.0178649	overlap
Q9NX63	30.84	9	9	18	227	26.1362	8.27979	1.00626	1.04032	1.00856	0.959851	0.973822	0.980349	1.01838	0.971341	0.953811	0.0199526	0.0575699	MitoCarta
O75380	11.29	1	1	1	124	13.7028	8.27979	1.02168	1.00355	1.05489	1.00522	0.936619	0.994222	1.02671	0.978686	0.953227	0.139012	0.234567	overlap
Q9NVS2	15.82	3	3	4	196	22.1698	10.3306	1.04062	1.04147	0.992325	1.02263	0.955588	0.951979	1.0248	0.976732	0.953091	0.162682	0.263894	overlap
Q53S33	18.69	2	2	2	107	12.1064	9.64209	1.03824	0.98861	1.05315	1.02887	0.940188	0.965865	1.02667	0.978309	0.952899	0.21422	0.324818	overlap
P09417	17.21	3	3	3	244	25.773	7.37158	0.972376	1.04617	1.05157	1.00129	0.945361	0.978469	1.02337	0.97504	0.952771	0.185549	0.291379	overlap
O75323	8.39	2	3	5	286	33.7212	9.36377	0.949011	1.13031	0.980991	0.879742	0.892561	1.1429	1.0201	0.971734	0.952584	0.660903	0.745645	overlap
O75027	5.59	5	5	6	752	82.5892	9.33447	1.0481	1.02614	1.00464	0.983168	1.00386	0.945709	1.02629	0.97758	0.952537	0.0825838	0.161978	overlap
Q6L8Q7	6.57	4	4	5	609	67.3089	6.56592	1.07832	1.00168	1.00773	0.986448	0.99336	0.961328	1.02925	0.980379	0.952522	0.138461	0.233952	overlap
Q8IW45	2.02	1	1	1	347	36.5532	8.06006	1.06548	0.970194	1.04386	0.953558	0.959893	1.01863	1.02651	0.977359	0.952117	0.238512	0.351723	overlap
Q32P41	6.68	3	3	3	509	58.2092	8.6167	1.04625	1.01139	1.01164	0.995068	0.970425	0.955025	1.02309	0.973506	0.951531	0.0392549	0.0927963	overlap
Q9Y2C4	15.76	5	6	9	368	41.0589	8.26514	1.03904	1.03958	1.00981	0.924831	1.01992	0.993347	1.02948	0.979366	0.951323	0.169997	0.27217	overlap
P06576	43.29	18	18	69	529	56.5246	5.40186	1.02287	1.03345	1.02499	0.975741	0.981716	0.973733	1.0271	0.977063	0.95128	0.000240567	0.00371883	overlap
Q13505	9.87	4	4	6	466	51.4306	9.78857	0.962562	1.03186	1.04187	0.905685	0.987184	0.994474	1.0121	0.962448	0.950942	0.259687	0.375903	overlap
P30038	10.66	5	5	6	563	61.6806	8.07471	1.01964	1.00656	1.04315	0.996904	0.975538	0.945127	1.02312	0.972523	0.950546	0.0517546	0.113774	overlap
Q9P0J1	2.79	2	2	2	537	61.0156	6.66846	1.00399	1.0512	1.03024	0.949229	0.983285	0.998233	1.02848	0.976916	0.949867	0.060786	0.128423	overlap
O75414	4.3	1	1	1	186	21.1288	8.32373	1.0388	1.06871	0.978882	0.922911	0.970135	1.03682	1.0288	0.976622	0.949284	0.284917	0.402109	overlap
Q16740	2.53	1	1	1	277	30.1606	8.08936	1.01794	1.07208	0.999879	0.991803	1.00726	0.934128	1.02997	0.977729	0.949281	0.168064	0.269948	overlap
Q8IYB8	4.07	4	4	4	786	87.9354	7.98682	1.05177	1.00707	1.02682	0.985383	0.981802	0.961384	1.02855	0.97619	0.949091	0.0247758	0.066839	overlap
P14324	17.9	7	7	10	419	48.2446	6.15088	1.03171	1.05852	0.991554	0.978861	0.999662	0.946357	1.02726	0.97496	0.949089	0.10345	0.190591	MitoCarta
P82912	17.53	3	3	6	194	20.6029	10.814	1.04697	1.0043	1.02504	0.976785	0.977162	0.965441	1.02544	0.973129	0.948989	0.0154352	0.0481619	overlap
Q16774	21.32	4	4	5	197	21.7122	6.55127	1.04244	1.02678	1.02145	0.952811	0.996965	0.982717	1.03022	0.977498	0.948821	0.0218157	0.0612684	overlap
P28331	10.04	8	8	11	727	79.4165	6.22705	1.02309	1.01371	1.05307	0.977819	0.981712	0.9717	1.02996	0.977077	0.948658	0.0123859	0.0415044	overlap
Q99643	4.73	1	1	3	169	18.5978	9.68604	1.07128	0.968166	1.0538	0.974727	0.988238	0.970541	1.03108	0.977835	0.948357	0.17464	0.278165	overlap
P19367	24.54	21	23	51	917	102.42	6.80029	1.02214	1.05397	1.01049	0.976959	0.965349	0.984359	1.02887	0.975556	0.948183	0.0195201	0.0567323	MitoCoP
Q9P2R7	15.12	8	8	15	463	50.2852	7.41553	1.0444	1.01309	1.0236	0.981031	0.987696	0.952674	1.02703	0.9738	0.948171	0.0196874	0.0570995	overlap
O00217	5.24	1	1	1	210	23.6896	6.34131	1.0246	1.03764	1.02818	0.99809	0.980601	0.951021	1.03014	0.97657	0.948	0.0199079	0.0575003	overlap
O15235	7.25	1	1	1	138	15.163	10.2866	1.04566	1.06602	0.978262	0.946957	0.975727	1.00542	1.02998	0.976033	0.947624	0.161262	0.262554	overlap
O60313	8.54	8	8	11	960	111.561	7.86963	1.03371	1.03661	1.03638	0.975078	0.971624	0.99352	1.03557	0.980074	0.946414	0.00126915	0.0101369	overlap
Q9UKU7	2.41	1	1	1	415	45.0405	7.85498	1.04896	0.980636	1.0604	0.988582	0.947893	0.987869	1.03	0.974781	0.946391	0.122794	0.213931	overlap
Q9H3K2	6.38	2	2	6	345	37.1806	9.93506	1.05726	0.995214	1.03786	0.981291	0.986003	0.955911	1.03011	0.974401	0.945918	0.053629	0.11652	overlap
Q9GZY8	4.68	1	1	2	342	38.4408	8.95361	1.16529	0.917807	0.972078	0.827768	0.934951	1.12623	1.01839	0.962984	0.945592	0.655528	0.741251	overlap
P10606	30.23	4	4	10	129	13.6869	8.80713	1.06333	0.982758	1.03758	0.957169	0.971425	0.986155	1.02789	0.971583	0.945221	0.0890855	0.171125	overlap
Q6P1Q0	3.06	1	1	1	360	41.7634	10.3159	1.09865	0.979698	1.0159	1.03749	0.945908	0.939671	1.03142	0.974357	0.944677	0.294311	0.412552	overlap
Q9HB07	8.51	3	3	3	376	42.4224	6.66846	0.982739	1.05594	1.0348	0.962117	0.985513	0.95445	1.02449	0.96736	0.944232	0.0732771	0.147985	MitoCoP
P50416	14.88	12	12	15	773	88.3107	8.646	1.01505	1.0321	1.05121	0.995917	0.956789	0.972848	1.03278	0.975185	0.944231	0.0202378	0.0582122	overlap
P12235	38.93	2	13	29	298	33.0432	9.75928	1.0131	1.08991	0.996269	0.997294	0.980248	0.946057	1.03309	0.974533	0.943315	0.146124	0.243469	overlap
P31040	19.43	11	11	22	664	72.6453	7.38623	1.0255	1.02089	1.03946	0.976693	0.978948	0.955259	1.02862	0.9703	0.943305	0.0034174	0.0179751	overlap
Q92665	1.77	1	1	1	395	45.2905	9.29053	1.11263	0.985601	1.00048	1.02695	1.03835	0.857501	1.0329	0.974267	0.943231	0.454712	0.567475	overlap
P40926	49.11	16	16	37	338	35.4807	8.67529	1.0463	1.03042	1.0162	0.964558	0.991695	0.960326	1.03098	0.972193	0.942984	0.0109895	0.0382714	overlap
P24752	29.74	12	12	28	427	45.1706	8.85107	0.996014	1.04603	1.04834	0.95129	0.978579	0.983856	1.03013	0.971242	0.942837	0.0411602	0.0961611	overlap
Q08257	28.57	8	8	13	329	35.1845	8.44092	1.0428	1.02136	1.00107	0.916346	0.988003	0.98505	1.02174	0.963133	0.942639	0.0899927	0.172452	overlap
P78537	11.76	2	2	3	153	17.2519	9.33447	1.09777	0.993238	1.01923	0.976373	0.996587	0.958586	1.03674	0.977182	0.942548	0.148032	0.245446	MitoCarta
P30041	53.13	11	11	20	224	25.0192	6.37939	0.996074	1.06442	1.0414	0.965925	0.973687	0.982312	1.03396	0.973975	0.941982	0.0437528	0.100536	MitoCarta
O95299	7.61	4	4	7	355	40.7249	8.48486	1.05397	1.03688	1.00853	0.947114	0.975056	0.997029	1.03313	0.973066	0.941867	0.0375089	0.089903	overlap
Q7L311	3.8	2	2	3	632	65.6427	8.52881	1.02013	1.01967	1.03813	0.977332	0.973933	0.94491	1.02598	0.965392	0.94095	0.00712951	0.0287134	overlap
Q6GMV3	15.71	2	2	4	140	15.7953	9.1001	1.09604	0.980588	1.0184	0.947207	0.990139	0.974674	1.03168	0.970674	0.940871	0.1675	0.269331	MitoCoP
O43716	7.35	1	1	1	136	15.0767	5.04639	0.896877	1.03565	1.16777	0.968586	0.928876	1.01862	1.03343	0.972029	0.940583	0.497596	0.607311	overlap
P49748	27.63	19	19	39	655	70.3454	8.74854	1.03706	1.03565	1.02396	0.968406	0.968968	0.973819	1.03223	0.970398	0.940102	0.000161453	0.00296581	overlap
Q9P0J0	20.83	3	3	5	144	16.6876	8.42627	1.00034	1.04019	1.04037	0.98202	0.941056	0.972967	1.02697	0.965348	0.939998	0.0276826	0.0722107	overlap
Q6PML9	3.87	3	3	3	568	63.4748	8.32373	1.03451	1.02333	1.02009	0.976662	0.952483	0.961163	1.02597	0.963436	0.939046	0.00167055	0.0120261	overlap
P09669	33.33	4	4	6	75	8.77569	10.3892	1.06604	0.974891	1.05218	0.944261	1.00786	0.952055	1.03104	0.968058	0.938917	0.14386	0.240574	overlap
P22695	41.28	15	15	30	453	48.4129	8.63135	1.04697	1.02594	1.03552	0.967471	0.974455	0.975464	1.03614	0.972463	0.938541	0.00063748	0.00658218	overlap
O43837	20	7	8	10	385	42.1566	8.45557	1.02681	1.00909	1.03833	0.99863	0.96856	0.916932	1.02474	0.961374	0.938161	0.0666223	0.137376	overlap
Q9NRY6	2.71	1	1	1	295	31.628	6.65381	1.04211	1.01831	1.04611	0.987971	0.966644	0.956758	1.03551	0.970458	0.937178	0.00678807	0.0277382	overlap
P21912	19.64	6	6	8	280	31.6088	8.76318	1.05079	1.02161	1.01407	0.952961	0.973861	0.96515	1.02882	0.963991	0.936985	0.00702148	0.028463	overlap
P09622	25.54	13	13	33	509	54.143	7.85498	1.0409	1.02176	1.04136	0.959391	0.982483	0.96642	1.03467	0.969431	0.936943	0.00226436	0.0141732	overlap
Q9P0S9	14.29	2	2	4	112	11.557	9.87646	1.08183	0.935361	1.08117	1.02762	0.965161	0.909225	1.03279	0.967335	0.936625	0.333191	0.451078	overlap
Q86SX6	7.01	1	1	2	157	16.6175	6.78564	1.04472	1.061	1.00293	1.00626	0.956026	0.947028	1.03621	0.969771	0.935879	0.0582356	0.124542	overlap
P50583	16.33	2	2	3	147	16.8186	5.35107	0.972248	0.970025	1.18366	1.00618	0.936982	0.982299	1.04198	0.975153	0.935867	0.415797	0.531663	MitoCarta
P00387	42.86	11	11	21	301	34.2127	7.59131	1.03712	1.02071	1.05017	1.01621	0.962431	0.929597	1.036	0.969414	0.935729	0.0668501	0.137679	overlap
P06746	4.78	2	2	2	335	38.1538	8.95361	1.05594	1.01451	1.03847	0.991084	0.988178	0.929819	1.03631	0.969693	0.935721	0.0459273	0.104018	MitoCarta
Q969Q5	14.29	3	3	4	203	23.1094	6.22705	1.03355	1.01734	1.05545	0.989702	0.966316	0.950619	1.03545	0.968879	0.935713	0.0136636	0.0441718	overlap
Q96I59	6.92	4	4	5	477	54.0557	7.23975	0.99819	1.1048	1.00171	0.955252	0.95882	0.986892	1.0349	0.966988	0.934377	0.135249	0.229845	overlap
Q9NRF8	7.51	2	5	9	586	65.6358	6.90283	1.07589	0.99261	1.0427	1.00901	0.951965	0.943636	1.03707	0.968205	0.9336	0.095922	0.179934	MitoCoP
Q9NNW7	2.1	1	1	1	524	56.4716	7.50342	1.03069	1.05892	1.02438	0.971964	0.994382	0.940522	1.038	0.968956	0.933487	0.0216767	0.0610622	overlap
Q9BV79	9.12	3	3	4	373	40.436	8.76318	0.992041	1.06439	1.0142	0.931434	0.964225	0.970669	1.02354	0.955442	0.933466	0.0504641	0.111818	overlap
Q9H6K4	5.59	1	1	1	179	19.9835	8.90967	0.99664	1.09343	1.0255	0.944653	1.02537	0.937221	1.03852	0.969083	0.933137	0.159556	0.260684	overlap
Q9NP81	7.72	4	4	4	518	58.2459	8.1333	1.03919	1.03964	1.03565	0.965529	0.985481	0.954796	1.03816	0.968602	0.932997	0.00155929	0.0114667	overlap
P07203	13.79	3	3	3	203	22.0751	6.55127	1.02376	1.00059	1.07606	0.968233	0.981327	0.942511	1.03347	0.964024	0.9328	0.050285	0.111598	overlap
Q15031	5.2	5	5	5	903	101.911	8.22119	1.08271	0.993591	1.04714	0.968402	0.980932	0.962788	1.04115	0.970708	0.932345	0.0562117	0.120967	overlap
Q16718	8.62	1	1	2	116	13.4502	5.98584	1.05363	0.985243	1.07459	0.941149	1.01501	0.944374	1.03782	0.966844	0.931611	0.12126	0.212672	overlap
O75964	30.1	3	4	6	103	11.4212	9.64209	1.05747	1.02381	1.02031	0.928658	0.996573	0.963632	1.03386	0.962954	0.931414	0.0363826	0.0878278	MitoCarta
P17612	17.09	4	7	17	351	40.564	8.79248	1.02318	1.04601	1.03704	0.956644	0.973872	0.962444	1.03541	0.96432	0.931341	0.00104392	0.00894707	MitoCarta
P22830	7.33	3	3	4	423	47.8316	8.73389	0.986255	1.06587	1.05171	0.925573	0.929319	1.03547	1.03461	0.963453	0.931224	0.177823	0.282229	overlap
Q13232	14.79	2	2	3	169	19.0029	7.84033	1.04349	1.01909	1.05664	0.958746	0.979002	0.966413	1.03974	0.968053	0.931055	0.00456226	0.0215973	overlap
O95831	19.9	12	12	15	613	66.8589	8.95361	1.04338	1.0363	1.04414	0.977371	0.939576	0.990857	1.04128	0.969268	0.930846	0.00980085	0.0355396	overlap
Q99497	48.68	11	11	29	189	19.8785	6.78564	1.02258	1.0687	1.02422	0.947107	0.989828	0.96227	1.0385	0.966402	0.930573	0.0212678	0.060275	overlap
Q9HCC0	7.99	4	5	5	563	61.2944	7.6792	1.05131	1.02118	1.03502	0.978052	0.954581	0.958289	1.03584	0.963641	0.9303	0.00313324	0.0172436	overlap
Q9NUT2	1.9	1	2	3	735	79.9379	8.98291	1.19353	0.951398	0.970542	0.936382	1.04051	0.921124	1.03849	0.966007	0.930205	0.448221	0.561866	overlap
O00746	15.51	2	2	3	187	20.6456	10.2866	0.914271	1.20475	1.01769	1.01703	0.941198	0.956764	1.04557	0.971664	0.929314	0.448704	0.562239	overlap
O75746	5.16	3	4	4	678	74.7149	8.38232	1.06364	1.02671	1.03626	0.974206	0.974109	0.956315	1.0422	0.96821	0.929004	0.00415565	0.0202384	overlap
Q9Y3D6	13.16	2	2	4	152	16.927	8.79248	1.06812	1.02167	1.01998	0.938586	1.01751	0.932729	1.03659	0.962942	0.928954	0.0799501	0.158482	overlap
Q8NFV4	9.84	3	3	3	315	34.6681	9.48096	1.04255	1.06651	1.00292	0.945382	0.944456	0.998767	1.03733	0.962868	0.928221	0.0447882	0.102159	overlap
P36542	29.53	10	10	34	298	32.9753	9.21729	1.03851	1.04117	1.03495	0.970928	0.957112	0.960852	1.03821	0.962964	0.927523	7.50899e-05	0.00216873	overlap
Q96I51	1.72	1	1	1	464	49.9652	8.39697	1.02179	1.04622	1.05439	0.970755	0.93398	0.990181	1.0408	0.964972	0.927145	0.0167391	0.0509285	overlap
P00367	22.04	12	12	26	558	61.3592	7.79639	1.03915	1.03444	1.04865	0.96786	0.959001	0.967289	1.04075	0.964717	0.926947	0.000114822	0.00256559	overlap
Q02978	26.43	7	7	9	314	34.0399	9.90576	1.03459	1.06027	1.00887	0.95936	0.962869	0.952351	1.03457	0.958193	0.926171	0.0072825	0.0290987	overlap
Q9NVT9	6.03	3	3	3	282	31.2608	5.74463	1.05332	1.04198	1.03862	1.03623	0.940439	0.925239	1.04464	0.967302	0.925965	0.0918149	0.174924	MitoCoP
Q9H019	7.19	2	2	2	292	31.9373	6.1001	0.98998	1.07094	1.06214	0.94115	0.981942	0.966185	1.04102	0.963092	0.92514	0.0509929	0.112588	overlap
Q06124	21.11	13	13	22	597	68.3933	7.29834	1.04769	1.0132	1.04921	0.963811	0.949553	0.962872	1.0367	0.958745	0.924805	0.00349714	0.0181384	MitoCoP
P05166	3.71	2	2	3	539	58.1788	7.63525	1.03874	1.02511	1.07341	0.911776	0.964013	1.02529	1.04575	0.967028	0.924719	0.0928622	0.176258	overlap
O95140	3.04	3	3	4	757	86.3468	6.97607	1.0617	1.03975	1.001	0.98071	0.962147	0.92497	1.03415	0.955942	0.924375	0.0317334	0.0791705	overlap
Q96DC8	2.31	1	1	1	303	32.613	8.646	1.08709	0.988908	1.05345	1.13491	0.881401	0.876411	1.04315	0.964241	0.924354	0.430473	0.545227	overlap
P39210	3.98	1	1	1	176	19.7204	9.46631	0.929915	1.0437	1.15581	0.979914	0.970432	0.940412	1.04314	0.963586	0.923733	0.296296	0.415164	overlap
O95298	18.49	3	3	3	119	14.1784	8.98291	1.06281	1.00255	1.06033	0.959585	0.973394	0.951651	1.0419	0.961543	0.922878	0.0177733	0.0528939	overlap
P30536	9.47	2	2	8	169	18.8156	9.36377	1.04865	1.01073	1.04843	0.978536	0.953838	0.93519	1.03594	0.955855	0.922695	0.010805	0.0377938	overlap
P17568	7.3	1	1	1	137	16.3913	8.92432	1.05713	1.04142	1.03211	0.979973	0.960002	0.948307	1.04355	0.962761	0.922581	0.00236589	0.0145932	overlap
Q9H2U2	14.67	5	6	7	334	37.896	7.38623	1.04371	1.0362	1.02767	0.951817	0.978408	0.93392	1.03586	0.954715	0.921663	0.00410289	0.020118	overlap
Q9Y277	35.34	7	8	18	283	30.6393	8.66064	1.0475	1.05209	1.02825	0.962981	0.982857	0.935534	1.04262	0.960457	0.921199	0.00614335	0.0259722	overlap
P49419	17.44	10	10	13	539	58.4501	7.98682	1.03101	1.04893	1.04712	0.94887	0.959981	0.971415	1.04235	0.960089	0.92108	0.000681852	0.00687514	overlap
P13804	29.43	7	7	16	333	35.0576	8.38232	1.03807	1.03505	1.05176	0.952054	0.96656	0.959292	1.04163	0.959302	0.920965	0.000241847	0.00372165	overlap
Q53H12	5.69	3	3	3	422	47.1074	8.08936	0.99538	1.12553	0.994701	0.982523	0.936042	0.948908	1.03854	0.955824	0.920355	0.144239	0.240959	overlap
Q9UBQ7	6.1	2	2	4	328	35.6457	7.38623	1.03627	1.04181	1.06397	0.988049	0.953749	0.949417	1.04735	0.963738	0.920167	0.00491025	0.022575	overlap
Q8NBX0	11.19	4	4	8	429	47.1215	9.14404	1.0477	1.04667	1.03654	0.952962	0.984056	0.943739	1.04363	0.960253	0.920106	0.00278901	0.0159625	MitoCoP
Q9NVA1	3.01	1	1	1	299	34.5776	8.90967	1.0193	0.998181	1.11638	0.995657	0.94804	0.939516	1.04462	0.961071	0.920017	0.107265	0.195492	overlap
Q6PI48	3.41	3	3	3	645	73.5161	8.01611	0.963898	1.08968	1.06487	0.987698	0.943628	0.937318	1.03948	0.956215	0.919895	0.115908	0.205871	overlap
O75947	46.58	9	9	16	161	18.4795	5.30029	1.10582	1.03339	1.02859	0.994181	1.00508	0.907014	1.05594	0.968759	0.917442	0.0938782	0.177453	MitoCarta
Q99798	17.31	12	12	24	780	85.3719	7.60596	1.05152	1.05141	1.03661	0.972989	0.962835	0.943664	1.04651	0.959829	0.917169	0.000945475	0.00842332	overlap
P14735	10.79	12	12	14	1019	117.893	6.60986	1.02737	1.05758	1.04869	0.967441	0.940964	0.963699	1.04455	0.957368	0.916538	0.00202699	0.0134416	overlap
Q9BPX6	9.03	5	5	8	476	54.3165	8.41162	1.00575	1.02763	1.06048	0.948752	0.949908	0.93226	1.03128	0.94364	0.915014	0.00657305	0.0270775	overlap
P36969	16.75	3	3	4	197	22.161	8.36768	1.08369	1.02727	1.02921	0.992291	0.959907	0.920482	1.04672	0.95756	0.914817	0.032687	0.0808993	overlap
Q9NUJ1	13.73	4	4	6	306	33.9107	8.57275	1.04973	1.04412	1.03856	1.00518	0.99855	0.861405	1.04414	0.955045	0.914673	0.130716	0.223707	overlap
O43772	11.96	4	4	4	301	32.9221	9.40771	1.0104	1.07269	1.05406	0.932553	0.980767	0.955717	1.04571	0.956346	0.914538	0.0180648	0.0534481	overlap
Q8NBN7	2.42	1	1	1	331	35.9099	8.104	1.02271	1.04927	1.07087	0.946157	0.923672	1.00315	1.04762	0.957659	0.91413	0.0305763	0.0770755	overlap
Q96AB3	7.32	1	1	1	205	22.3228	7.76709	1.00883	1.09379	1.04395	0.963687	0.973084	0.93891	1.04886	0.95856	0.913911	0.0276555	0.0722107	overlap
P49821	8.62	5	5	5	464	50.7848	8.20654	1.03782	1.06515	1.05326	0.954493	0.98778	0.94056	1.05208	0.960945	0.913377	0.00478778	0.0222207	overlap
Q96HY7	1.85	2	2	2	919	103.011	6.93213	0.994504	1.09017	1.06003	0.979229	0.946144	0.946562	1.04823	0.957311	0.913263	0.0398757	0.0937877	overlap
P53007	29.58	10	10	21	311	33.991	9.89111	1.05298	1.02071	1.06504	0.962355	0.952072	0.950039	1.04624	0.954822	0.912622	0.00267279	0.01554	overlap
Q86UT6	0.82	1	1	1	975	107.548	7.37158	1.01161	1.07733	1.05728	0.941081	0.908871	1.02041	1.04874	0.956788	0.912321	0.0749299	0.150452	overlap
O75600	1.43	1	1	1	419	45.2562	8.04541	1.01551	1.00852	1.12287	0.906126	1.04839	0.915499	1.04897	0.956671	0.912013	0.192719	0.300119	overlap
P32119	28.79	4	5	18	198	21.8782	5.97314	1.06963	1.02939	1.05343	0.944552	0.99302	0.937152	1.05082	0.958241	0.911902	0.0117332	0.0401113	MitoCarta
Q5T160	2.6	2	2	3	578	65.464	8.20654	1.02232	1.12777	1.02596	0.964849	0.958422	0.972238	1.05868	0.96517	0.911671	0.0547836	0.118521	overlap
Q9NSE4	11.86	10	10	16	1012	113.719	7.1958	1.03274	1.06156	1.0462	0.938376	0.956641	0.9675	1.04683	0.954172	0.911485	0.00146538	0.0110616	overlap
Q5XKP0	5.93	1	1	2	118	13.0788	9.42236	1.08703	1.0234	1.03808	0.985412	0.973752	0.910146	1.0495	0.956437	0.911323	0.0371711	0.0894221	MitoCarta
Q9BSH4	3.03	1	1	1	297	32.4567	8.1333	1.06322	1.02699	1.05728	0.965938	0.917081	0.984891	1.04917	0.95597	0.91117	0.0156877	0.0486062	overlap
Q8TC71	1.67	1	1	1	538	61.0708	8.63135	1.05274	0.995128	1.09705	0.912902	0.920444	1.03183	1.04831	0.955058	0.911049	0.126671	0.218559	MitoCoP
P56937	2.64	1	1	2	341	38.1818	8.104	1.0271	1.06252	1.05755	0.929324	0.955016	0.98146	1.04906	0.955267	0.910595	0.00738599	0.0293813	MitoCoP
O43181	15.43	4	4	5	175	20.0954	10.3013	1.02664	1.07803	1.05296	0.89064	0.967638	1.0166	1.05255	0.958293	0.910452	0.0757275	0.151835	overlap
O96011	18.53	5	5	6	259	28.4132	9.84717	1.05343	1.0129	1.06784	0.931295	0.944007	0.977217	1.04472	0.950839	0.910136	0.0118061	0.040311	MitoCarta
P00403	7.49	2	2	2	227	25.5482	4.81787	1.06274	1.05189	1.03698	0.978232	0.970224	0.91953	1.05054	0.955995	0.910007	0.00886851	0.0331886	overlap
Q5VTE6	1.29	1	1	1	544	62.2991	7.81104	1.10813	1.06333	0.984959	1.03144	1.05196	0.788729	1.05214	0.957377	0.909933	0.360622	0.478602	overlap
Q13057	6.74	3	4	4	564	62.29	6.99072	1.12094	1.01699	1.04262	1.00932	0.95812	0.92649	1.06018	0.964644	0.909886	0.0728506	0.147283	overlap
P42765	27.2	10	10	15	397	41.8976	8.08936	1.03835	1.06096	1.05483	0.954867	0.987901	0.924422	1.05138	0.95573	0.909022	0.00806173	0.0311646	overlap
Q9H4B0	1.69	1	1	1	414	45.094	8.55811	1.05338	1.0695	1.0331	0.981016	0.984023	0.901466	1.05199	0.955502	0.908276	0.0292098	0.0747782	overlap
P30084	45.17	14	14	26	290	31.3671	8.07471	1.0392	1.07051	1.02997	0.942254	0.967898	0.940859	1.04656	0.950337	0.908058	0.00310246	0.0171687	overlap
Q4J6C6	2.48	2	2	2	727	83.8734	6.37939	1.05981	1.05727	1.03599	0.933378	0.974617	0.955016	1.05102	0.954337	0.908009	0.00236921	0.0145932	overlap
P49590	9.68	2	5	8	506	56.8517	8.23584	1.01982	1.0409	1.09181	0.938835	0.963778	0.959447	1.05084	0.95402	0.907862	0.013021	0.0426356	overlap
Q9NZ45	18.52	2	2	3	108	12.1912	9.08545	1.0844	1.049	1.05428	0.972087	0.957546	0.964021	1.06256	0.964551	0.907762	0.00114821	0.0095162	overlap
Q9UDR5	2.05	2	2	2	926	102.066	6.63916	1.0353	1.06325	1.05532	0.940734	0.978705	0.942364	1.05129	0.953934	0.907392	0.00285256	0.0161684	overlap
Q7Z4W1	12.3	3	3	3	244	25.8966	8.104	1.07145	1.05144	1.02164	0.984042	0.916256	0.949915	1.04818	0.950071	0.906402	0.0157202	0.04865	overlap
O96000	15.7	3	3	5	172	20.7632	8.48486	1.05199	1.06229	1.0532	0.96831	0.954323	0.947494	1.05583	0.956709	0.906122	0.000139241	0.00279831	overlap
P26440	10.56	5	5	6	426	46.6208	8.04541	1.06837	1.06879	1.03086	0.954424	0.942013	0.973892	1.05601	0.956776	0.906033	0.00315153	0.0172762	overlap
O00330	10.58	6	6	9	501	54.0888	8.66064	1.0651	1.03947	1.06449	0.957161	0.961379	0.951223	1.05635	0.956588	0.905556	0.000367357	0.00470655	overlap
Q9NVS9	14.18	2	2	2	261	29.9688	7.06396	1.04236	1.07081	1.04269	0.892787	1.00189	0.962969	1.05195	0.952549	0.905505	0.0404893	0.0949148	overlap
Q9UII2	31.13	5	5	8	106	12.2413	9.34912	0.999839	1.04083	1.06622	0.866649	0.934559	1.01092	1.03563	0.937377	0.905127	0.0992336	0.184711	overlap
O75828	17.33	2	4	10	277	30.8307	6.17627	1.02954	1.06139	1.06698	0.97182	0.899651	0.984017	1.05263	0.951829	0.904235	0.0248715	0.0669855	MitoCarta
Q96LZ7	1.71	1	1	1	410	47.3692	6.53662	1.02725	1.0547	1.07326	0.861127	0.86537	1.12617	1.05174	0.950888	0.904111	0.318854	0.437299	MitoCoP
P84085	51.67	3	9	17	180	20.5166	6.78564	1.08042	1.01265	1.05564	0.951116	0.946497	0.947463	1.04957	0.948359	0.903569	0.00698324	0.0283491	MitoCarta
Q9UMS0	4.33	1	1	1	254	28.4444	5.07178	1.07729	1.03883	1.04677	0.979279	0.984648	0.893788	1.0543	0.952572	0.903512	0.0325596	0.0807237	overlap
Q16762	8.42	2	2	3	297	33.4078	7.25439	1.02818	1.06175	1.0739	0.961754	0.96315	0.931295	1.05461	0.952066	0.902766	0.00395117	0.0196538	overlap
P35914	11.69	4	4	4	325	34.3378	8.54346	1.02797	1.05279	1.04722	0.931279	0.943453	0.947779	1.04266	0.940837	0.902341	0.000347371	0.00451458	overlap
Q8NCW5	7.99	3	3	4	288	31.6542	7.66455	1.0148	1.08078	1.06642	0.94808	0.973257	0.930635	1.054	0.950657	0.901953	0.0117937	0.0402934	overlap
Q9BRQ8	2.95	1	1	2	373	40.5013	9.11475	1.06086	1.08482	1.01603	0.91096	0.953348	0.987244	1.0539	0.950517	0.9019	0.0258431	0.068841	MitoCarta
Q9H845	11.11	6	6	9	621	68.7167	7.95752	1.07506	1.08578	1.02626	0.970334	0.95481	0.948887	1.06237	0.95801	0.90177	0.00577409	0.02512	overlap
Q9BTZ2	8.63	3	3	3	278	29.5184	8.55811	1.09589	1.01143	1.04647	0.956619	0.955737	0.929617	1.05127	0.947324	0.901127	0.016266	0.049924	overlap
Q6UW68	4.76	1	1	1	189	21.1839	8.6167	1.11203	1.00482	1.04981	1.00523	0.935774	0.910174	1.05556	0.950393	0.900372	0.0669168	0.137679	MitoCarta
A8MTT3	8.75	1	1	1	80	9.32988	9.70068	1.06511	1.04122	1.06042	0.969329	0.920261	0.960752	1.05559	0.950114	0.900082	0.00328902	0.0176658	MitoCoP
Q02218	16.32	16	16	22	1023	115.861	6.85889	1.06463	1.05552	1.04737	0.95552	0.943876	0.949964	1.05584	0.949787	0.899557	6.0744e-05	0.00204407	overlap
Q9NQR4	18.48	5	5	9	276	30.5886	7.21045	1.0574	1.0773	1.03466	0.942861	0.972417	0.934744	1.05645	0.950007	0.899241	0.00318754	0.017352	overlap
Q9NPL8	11.58	3	3	3	285	32.1578	8.49951	1.04922	1.08344	1.05108	0.947566	0.941654	0.973637	1.06125	0.954286	0.899212	0.00196051	0.0131525	overlap
Q6P087	1.71	1	1	1	351	38.4368	10.3159	0.998976	1.05954	1.11034	0.919765	0.970814	0.958276	1.05629	0.949618	0.899014	0.0403096	0.0946487	overlap
P51659	26.36	20	20	36	736	79.6363	8.83643	1.08103	1.05588	1.04322	0.955247	0.960802	0.942311	1.06005	0.952787	0.898817	0.000979286	0.00862822	MitoCarta
Q9BQ48	10.87	1	1	2	92	10.1586	12.2495	0.903703	1.2428	1.02688	0.991195	0.893178	0.967339	1.05779	0.95057	0.898637	0.358334	0.476502	overlap
Q7Z7K0	6.6	1	1	1	106	12.4813	8.63135	1.10651	1.03263	1.03136	0.936567	1.00985	0.901718	1.05683	0.949379	0.898324	0.0564242	0.121318	overlap
Q16540	9.8	2	2	2	153	17.7701	9.68604	0.968437	1.23288	0.968075	0.960223	1.00194	0.884924	1.05647	0.949029	0.898306	0.319615	0.437615	overlap
P40939	30.28	23	23	57	763	82.9469	9.0415	1.0478	1.06766	1.0499	0.939866	0.954764	0.947772	1.05512	0.947468	0.897973	0.000146443	0.00284848	overlap
Q8TAM2	1.29	1	1	1	541	61.495	6.80029	1.06293	1.08252	1.0305	0.965529	0.953023	0.926658	1.05865	0.948403	0.895864	0.00439599	0.0211144	MitoCoP
A0A096LP55	16.48	2	2	4	91	10.7449	4.43701	0.923724	1.31804	0.917223	0.79926	0.969341	1.06095	1.05299	0.943185	0.895717	0.512911	0.62029	MitoCoP
Q9BSF4	8.46	2	2	2	260	29.2151	8.08936	1.08104	1.06522	1.02851	0.948231	0.943131	0.948731	1.05826	0.946698	0.894582	0.00205244	0.013536	overlap
Q9BXK5	11.75	5	5	7	485	52.6906	4.43701	1.04132	1.01268	1.09453	0.918467	0.953621	0.944206	1.04951	0.938765	0.894477	0.0133681	0.0435609	overlap
P55084	28.9	14	15	38	474	51.2615	9.40771	1.0664	1.0487	1.05691	0.959048	0.948079	0.928884	1.05734	0.945337	0.894075	0.00038947	0.0048135	overlap
Q9H1K1	14.97	3	3	3	167	17.9876	9.48096	1.04535	1.03615	1.0896	0.897119	0.983118	0.954251	1.05703	0.944829	0.893851	0.0205073	0.0587455	overlap
O43488	18.38	7	7	10	359	39.5637	7.1665	1.04693	1.06705	1.05117	0.952934	0.953668	0.919132	1.05505	0.941912	0.892765	0.000940985	0.00842332	overlap
Q9HA77	7.98	5	5	7	564	62.1847	8.33838	1.06101	1.08809	1.03345	0.942546	0.976696	0.918908	1.06085	0.94605	0.891785	0.00756536	0.0298236	overlap
P22570	16.09	7	7	8	491	53.803	8.44092	1.04096	1.07234	1.07377	0.94983	0.943258	0.946568	1.06236	0.946552	0.890992	0.000440059	0.00526868	overlap
P08574	6.77	2	2	3	325	35.399	8.99756	1.08543	1.05291	1.04404	0.940225	0.899298	0.993191	1.06079	0.944238	0.890123	0.0176638	0.0526638	overlap
Q9BXW6	3.89	4	4	5	950	108.401	6.37939	1.07573	1.03383	1.05418	0.931959	0.950834	0.930649	1.05458	0.937814	0.889278	0.0010523	0.00894707	MitoCarta
P14927	32.43	5	5	6	111	13.522	8.77783	1.09324	1.06942	1.00994	0.935879	0.995934	0.889116	1.05754	0.94031	0.889152	0.0415882	0.0969582	overlap
P42126	4.97	1	1	1	302	32.7952	8.54346	1.07443	1.04466	1.06653	0.929818	0.963972	0.937787	1.06187	0.943859	0.888864	0.00097815	0.00862822	overlap
Q9UKG9	4.74	3	3	5	612	70.1333	7.07861	1.07993	1.02651	1.04388	0.942797	0.933749	0.921831	1.05011	0.932792	0.888284	0.00224349	0.0141128	MitoCarta
P55265	17.54	21	21	29	1226	135.981	8.646	1.06933	1.07883	1.04066	0.94751	0.945193	0.939721	1.06294	0.944141	0.888235	0.000530635	0.00590463	MitoCoP
P00395	1.56	1	1	1	513	57.003	6.69775	1.09647	1.08324	1.01173	1.05736	0.862	0.912323	1.06382	0.943893	0.887272	0.135173	0.229786	overlap
Q07812	11.98	2	2	9	192	21.1708	5.22412	1.0777	1.07456	1.04922	0.956661	0.961949	0.920143	1.06716	0.946251	0.8867	0.00161926	0.0117622	overlap
P00441	42.21	9	9	28	154	15.9259	6.12549	1.09145	1.04713	1.05138	0.954316	0.958875	0.914481	1.06332	0.942557	0.886427	0.00376123	0.0189623	overlap
Q96EY1	2.5	1	1	1	480	52.4555	9.26123	1.13222	1.05054	1.00795	0.943739	0.977858	0.906676	1.06357	0.942757	0.886407	0.0447136	0.102072	MitoCarta
Q9NVH6	1.66	1	1	1	421	49.4861	7.72314	1.08074	1.04451	1.06785	0.980924	0.899362	0.944214	1.06437	0.9415	0.884561	0.00895912	0.033386	overlap
P38117	38.82	9	9	19	255	27.8262	8.104	1.05305	1.05845	1.07832	0.931872	0.948953	0.938456	1.06327	0.93976	0.883838	0.000174492	0.00307728	overlap
P47985	8.76	4	4	5	274	29.6494	8.32373	1.0706	1.07521	1.04225	0.947239	0.932716	0.93272	1.06269	0.937559	0.882254	0.000389553	0.0048135	overlap
Q9NPJ3	7.14	1	1	3	140	14.9509	9.14404	1.10048	1.0339	1.07082	0.955821	0.97222	0.895917	1.0684	0.94132	0.881055	0.0135245	0.0437957	overlap
Q16134	5.02	3	3	3	617	68.4519	7.54736	1.06639	1.05948	1.06375	0.97114	0.917	0.920608	1.06321	0.936249	0.880591	0.00195499	0.0131525	overlap
Q9UJ68	14.89	4	4	4	235	26.1157	8.08936	1.07502	1.05456	1.04845	0.937717	0.936968	0.919659	1.05934	0.931448	0.879269	0.000212688	0.00340923	overlap
Q9Y2Q3	15.49	3	3	12	226	25.4803	8.41162	1.07267	1.03891	1.07138	0.940164	0.938522	0.917347	1.06099	0.932011	0.878437	0.00062695	0.00655022	overlap
P00390	19.54	9	9	16	522	56.221	8.49951	1.04135	1.05898	1.09819	0.918134	0.950896	0.936424	1.06618	0.935151	0.877108	0.002453	0.0148134	overlap
Q14318	11.65	5	5	10	412	44.5337	4.84326	1.10029	1.10423	1.02162	0.957063	0.95525	0.915282	1.07538	0.942532	0.876464	0.0116482	0.0398952	overlap
P21953	1.79	1	1	1	392	43.0949	6.29053	1.0848	1.08832	1.03633	0.973472	0.922578	0.91575	1.06981	0.937267	0.876102	0.00587015	0.0253405	overlap
Q96TC7	1.28	1	1	1	470	52.086	5.09717	1.05407	1.04386	1.10797	0.908695	0.924526	0.975275	1.06863	0.936165	0.876041	0.00939796	0.0344607	overlap
Q3SXM5	11.21	4	4	4	330	36.9781	8.71924	1.08714	1.03899	1.08536	0.91443	0.957524	0.939993	1.0705	0.937316	0.875587	0.00270338	0.0156423	overlap
Q9UHQ9	21.97	7	7	11	305	34.0732	9.37842	1.08623	1.05351	1.06151	0.964213	0.936677	0.900907	1.06708	0.933932	0.875219	0.00306051	0.0170789	MitoCoP
Q8IXJ6	3.6	2	2	4	389	43.1544	5.36377	1.05498	1.07295	1.03195	0.865541	0.959516	0.939297	1.05329	0.921451	0.87483	0.0130212	0.0426356	MitoCoP
Q9H4A6	2.01	1	1	1	298	33.7895	6.44287	0.703646	1.47961	1.0408	0.935201	0.913254	0.971439	1.07469	0.939964	0.874641	0.582044	0.678902	overlap
P33897	2.68	1	2	3	745	82.8845	8.95361	1.07146	1.14385	0.996722	0.93299	0.88142	0.993537	1.07068	0.935983	0.874197	0.0652618	0.135521	MitoCarta
Q9BPW8	10.92	3	4	8	284	33.2888	9.30518	1.09311	1.03001	1.05278	0.907378	0.945183	0.92305	1.05863	0.925203	0.873959	0.00340731	0.017963	overlap
Q15388	4.83	1	1	1	145	16.2877	8.60205	1.14876	1.06614	1.00009	1.10154	0.830494	0.876813	1.07166	0.936281	0.873671	0.22365	0.336017	overlap
Q16836	18.79	8	8	10	314	34.2719	8.85107	1.04902	1.08049	1.07662	0.921364	0.948949	0.926987	1.06871	0.932433	0.872486	0.000468121	0.00549354	overlap
Q96BW9	1.99	1	1	1	452	51.0337	7.94287	1.09964	1.06118	1.05245	0.925384	0.929582	0.948512	1.07109	0.934493	0.872469	0.00106949	0.00899726	overlap
P30405	24.64	3	7	17	207	22.0262	9.37842	1.1097	1.06489	1.03084	0.945188	0.953695	0.894992	1.06848	0.931291	0.871603	0.00940174	0.0344607	overlap
Q9BZE1	6.38	2	2	2	423	48.0871	8.5874	1.19105	1.03593	0.976005	0.976529	0.894886	0.919132	1.06766	0.930182	0.871234	0.115169	0.205044	overlap
O43169	20.67	2	2	3	150	16.6841	4.97021	1.07158	1.04412	1.0848	0.964183	0.916565	0.906345	1.06683	0.929031	0.870832	0.00303152	0.016939	overlap
Q16698	25.37	7	7	15	335	36.0448	9.27588	1.08373	1.0656	1.06655	0.933386	0.949823	0.914756	1.07196	0.932655	0.870045	0.000286624	0.00409484	overlap
Q5VWZ2	16.88	4	4	4	237	26.2994	7.84033	1.0688	1.07706	1.06984	0.918442	0.931515	0.947099	1.0719	0.932352	0.869812	8.75753e-05	0.00227533	overlap
Q86X76	2.45	1	1	1	327	35.8732	7.73779	0.999974	1.11382	1.10695	0.937549	0.941076	0.922586	1.07358	0.933737	0.869739	0.0199456	0.0575699	overlap
P15121	40.82	10	10	25	316	35.8305	6.97607	1.05381	1.08738	1.07037	0.898705	0.943361	0.950284	1.07052	0.930783	0.869467	0.00176559	0.0123617	MitoCoP
A0A0B4J2D5	27.24	7	7	8	268	28.1247	8.26514	1.0725	1.08246	1.07582	0.899434	0.948873	0.96037	1.07692	0.936226	0.869351	0.00174635	0.0123239	MitoCoP
P52758	23.36	3	3	4	137	14.4846	8.67529	1.04148	1.04679	1.11007	0.933701	0.952234	0.890167	1.06612	0.925367	0.86798	0.00802141	0.0310778	overlap
O75521	7.61	3	3	3	394	43.5574	8.99756	1.11244	1.03108	1.08017	0.954606	0.914928	0.927185	1.07456	0.93224	0.867551	0.00572725	0.0250404	overlap
Q9UDW1	49.21	3	3	5	63	7.30383	9.46631	1.0809	1.03739	1.07344	0.932999	0.916217	0.9141	1.06391	0.921105	0.865774	0.00062957	0.00655022	overlap
Q13423	16.76	18	19	23	1086	113.823	8.08936	1.07889	1.06436	1.08878	0.928286	0.935929	0.929706	1.07735	0.931307	0.864444	4.03755e-05	0.00164626	overlap
Q7KZN9	1.95	1	1	1	410	46.0004	9.81787	1.03322	1.0965	1.09809	0.897849	0.886008	1.00391	1.07594	0.929255	0.863671	0.027281	0.0715911	overlap
P28838	36.03	17	17	30	519	56.1308	7.92822	1.07879	1.07883	1.07704	0.93146	0.931407	0.924819	1.07822	0.929229	0.861818	3.29704e-07	0.000386788	overlap
P30048	7.03	2	2	3	256	27.6752	7.78174	0.990173	1.07157	1.12121	0.875547	0.967873	0.891975	1.06098	0.911798	0.859389	0.0350863	0.0853995	overlap
P43155	13.58	8	8	14	626	70.8123	8.44092	1.064	1.08525	1.09492	0.914998	0.966339	0.905528	1.08139	0.928955	0.859037	0.00190645	0.0129555	overlap
Q92934	14.88	2	2	4	168	18.3807	7.15186	1.0595	1.06784	1.09613	0.91719	0.956657	0.89222	1.07449	0.922023	0.858101	0.00219409	0.0139592	overlap
O14880	15.13	2	2	5	152	16.5056	9.37842	1.14572	1.04109	1.03622	0.925089	0.928759	0.879735	1.07434	0.911194	0.84814	0.0139289	0.0447939	overlap
Q6YN16	19.86	9	9	13	418	45.3655	7.98682	1.06575	1.09602	1.0751	0.886451	0.912781	0.945543	1.07896	0.914925	0.847973	0.00104961	0.00894707	overlap
Q9BSD7	17.37	3	3	3	190	20.7001	9.53955	1.12939	1.04193	1.07875	0.900189	0.945172	0.90981	1.08335	0.918391	0.847729	0.00460199	0.0217118	MitoCoP
Q07817	3.86	1	1	1	233	26.0327	4.93213	1.03779	1.13501	1.08746	0.913133	0.969697	0.880656	1.08675	0.921162	0.847627	0.0123803	0.0415044	overlap
Q8TAE8	4.5	1	1	1	222	25.3682	10.0229	0.834785	1.29972	1.13564	0.969338	0.870347	0.92398	1.09005	0.921222	0.845119	0.291652	0.40975	MitoCarta
Q9BX68	14.72	2	2	2	163	17.1512	9.15869	1.28766	0.971049	0.96132	0.855894	0.957342	0.907425	1.07334	0.906887	0.844918	0.208509	0.31875	overlap
Q53H82	5.56	2	2	2	288	32.7849	6.80029	1.08025	1.11293	1.06581	0.903894	0.955393	0.88538	1.08633	0.914889	0.842185	0.00242403	0.0146862	overlap
Q6YP21	6.61	2	3	3	454	51.3675	8.19189	1.06761	1.11454	1.08811	0.927358	0.942588	0.881568	1.09009	0.917171	0.841373	0.00162638	0.0117833	overlap
P31937	3.87	1	1	1	336	35.3058	8.1333	1.10657	1.09565	1.06862	0.920489	0.951081	0.878478	1.09028	0.916683	0.840778	0.00190133	0.0129433	overlap
P22307	18.83	11	11	35	547	58.9556	6.88818	1.09849	1.07325	1.08887	0.881475	0.935655	0.918872	1.08687	0.912001	0.839109	0.000578995	0.00624921	MitoCarta
P05496	5.15	1	1	4	136	14.2675	9.74463	1.15485	1.04527	1.08017	0.931544	0.928577	0.891251	1.09343	0.917124	0.838758	0.00716475	0.028793	overlap
P43304	15.13	13	13	17	727	80.8016	7.69385	1.07954	1.08641	1.08826	0.904297	0.915286	0.908548	1.08474	0.909377	0.838339	1.88382e-06	0.000734886	overlap
Q9UIJ7	43.17	11	11	20	227	25.5495	9.15869	1.07322	1.082	1.11057	0.922879	0.913288	0.899201	1.0886	0.911789	0.837583	0.000180013	0.0031205	overlap
O14618	3.28	1	1	1	274	29.0224	5.57959	1.09293	1.08113	1.1035	0.924096	0.928362	0.889363	1.09252	0.91394	0.836544	0.0002139	0.00341385	MitoCoP
Q969P6	6.66	1	5	13	601	69.8282	9.40771	1.16604	1.09624	1.02904	0.906349	0.946887	0.890046	1.09711	0.914427	0.83349	0.0131841	0.0430177	overlap
P23786	3.8	2	2	3	658	73.7304	8.17725	1.04704	1.14511	1.07885	0.862613	0.919062	0.93698	1.09033	0.906219	0.83114	0.00730269	0.0291377	overlap
Q14596	2.07	1	1	1	966	107.346	5.12256	1.06929	1.116	1.10314	0.856676	0.990536	0.884714	1.09614	0.910642	0.830769	0.0125803	0.0418973	MitoCarta
Q709F0	1.92	2	2	2	780	87.2088	8.01611	1.08369	1.1402	1.06529	0.83497	0.902465	0.981827	1.09639	0.906421	0.826729	0.016771	0.0509836	MitoCarta
Q5TGZ0	10.26	1	1	1	78	8.80235	8.49951	1.05756	1.14674	1.09284	0.885482	0.886334	0.95036	1.09905	0.907392	0.825617	0.00470817	0.0219504	MitoCarta
P10620	30.97	5	5	7	155	17.5872	9.39307	1.00591	1.20792	1.11385	0.836011	0.984281	0.926141	1.10923	0.915478	0.825328	0.0558171	0.120384	MitoCarta
P83111	12.25	7	7	9	547	60.655	8.52881	1.08228	1.11125	1.12198	0.910996	0.918785	0.903886	1.10517	0.911222	0.824508	0.000104336	0.00241834	overlap
P05091	16.25	9	9	16	517	56.3456	7.04932	1.13094	1.09215	1.09443	0.891032	0.906766	0.89913	1.10584	0.898976	0.812934	0.000101574	0.00240616	overlap
Q16881	23.42	17	17	38	649	70.8622	7.38623	1.10411	1.1071	1.10678	0.89948	0.899406	0.894005	1.106	0.89763	0.811604	5.58003e-08	0.000277043	MitoCarta
Q9Y6N5	22.44	12	12	13	450	49.9289	9.11475	1.11604	1.1078	1.10492	0.907079	0.887094	0.886585	1.10959	0.893586	0.805332	8.77513e-06	0.000986061	overlap
Q9UFN0	6.07	2	2	2	247	28.4485	9.15869	1.14279	1.07048	1.11143	0.942852	0.876583	0.856768	1.10823	0.892068	0.804947	0.00293777	0.0164929	overlap
Q8N8R3	3.96	1	1	1	303	32.0418	8.74854	1.17208	1.03891	1.12366	0.908868	0.903551	0.868525	1.11155	0.893648	0.803967	0.00598688	0.0256597	overlap
P36639	3.55	2	2	3	197	22.5051	5.2749	1.18288	1.0759	1.0838	1.04892	0.88755	0.733107	1.11419	0.88986	0.79866	0.0827681	0.162225	MitoCoP
P04040	18.03	8	8	11	527	59.7188	7.38623	1.12981	1.09783	1.12369	0.912504	0.875514	0.87799	1.11711	0.888669	0.795507	0.000121639	0.00266242	MitoCarta
O14832	9.47	4	4	4	338	38.5136	8.47021	1.12873	1.11836	1.15305	0.847603	0.87291	0.923079	1.13338	0.881197	0.777495	0.000498163	0.00571404	MitoCarta
P35270	3.83	1	1	1	261	28.0308	8.04541	1.11821	1.13612	1.13602	0.866777	0.885345	0.876843	1.13012	0.876322	0.775426	5.92357e-06	0.000914495	overlap
Q86WA6	2.75	1	1	1	291	32.522	9.14404	1.14207	1.11882	1.13001	0.842192	0.905571	0.878848	1.1303	0.875537	0.774606	0.000200508	0.00330394	overlap
Q9BUP3	2.89	1	1	2	242	27.032	8.38232	1.11722	1.11668	1.1654	0.906544	0.853009	0.856704	1.1331	0.872086	0.769643	0.000382508	0.00479078	overlap
Q13011	10.98	4	4	5	328	35.7934	8.00146	1.19595	1.13358	1.12131	0.833432	0.913397	0.907815	1.15028	0.884881	0.769276	0.00155588	0.0114659	overlap
Q4G0N4	1.36	1	1	3	442	49.4022	8.17725	1.16468	1.00132	1.21076	0.893457	0.885306	0.817811	1.12559	0.865525	0.768954	0.0186285	0.0546814	overlap
Q96CM8	1.63	1	1	1	615	68.0808	7.54736	1.17572	1.07248	1.1555	0.923423	0.867322	0.824009	1.13457	0.871585	0.76821	0.00353713	0.0182779	overlap
P27105	28.13	7	7	19	288	31.7107	7.88428	1.11054	1.14274	1.14937	0.900415	0.856926	0.855696	1.13422	0.871012	0.767942	0.000156616	0.00292595	MitoCarta
Q9NX18	4.82	1	1	1	166	19.587	6.80029	1.08633	1.19235	1.13305	0.872413	0.857243	0.880993	1.13724	0.870216	0.765199	0.00105552	0.00894707	overlap
Q9H6R3	1.02	1	1	1	686	74.7305	8.63135	1.17476	1.09001	1.14713	0.925235	0.827631	0.853141	1.1373	0.868669	0.763802	0.00220376	0.0139889	overlap
Q8TB22	2.29	2	2	2	786	87.8431	7.43018	1.16527	1.10134	1.14126	0.867996	0.857057	0.876376	1.13596	0.867143	0.76336	0.000159364	0.00294204	overlap
P04179	23.87	5	5	17	222	24.7346	8.25049	1.1429	1.15229	1.16498	0.805269	0.866189	0.881048	1.15339	0.850835	0.737683	0.000229765	0.00362561	overlap
Q02252	2.06	1	1	1	535	57.8027	8.49951	1.06797	1.18466	1.2605	0.890191	0.8101	0.80991	1.17104	0.836734	0.714519	0.00573731	0.0250404	overlap
Q9NRV9	30.16	5	5	7	189	21.0835	5.79541	1.19248	1.1591	1.1921	0.819314	0.850268	0.806823	1.18123	0.825468	0.698823	3.08527e-05	0.00147302	overlap
P02794	37.16	5	5	11	183	21.2123	5.5542	1.23177	1.17007	1.15943	0.812568	0.796358	0.787296	1.18709	0.798741	0.672855	8.16233e-05	0.00223504	MitoCarta
Q8TDB4	2.08	1	1	1	240	25.3742	4.43701	1.34625	1.18037	1.3499	0.777333	0.703318	0.660475	1.29217	0.713708	0.552333	0.000907719	0.00831868	overlap

## Sheet: Table S5 (145 genes)
Table S5 Proteins involved in mitochondrial central dogma identified by quantitative mass spectrometry.
Uniprot Entry	Coverage	Unique Peptides	Peptides	PSMs	AAs	MW [kDa]	calc. pI	A-1/REF (Ctrl)	A-2/REF (Ctrl)	A-3/REF (Ctrl)	B-1/REF (TGF-β)	B-2/REF (TGF-β)	B-3/REF (TGF-β)	average A (Ctrl)	average B (TGF-β)	B/A	t test p value	FDR-adjusted p value
Q9Y3B8	16.03	3	3	3	237	26.8156	6.87354	0.908581	0.967355	0.968503	1.03915	1.12612	1.06999	0.948147	1.07842	1.1374	0.0155979	0.0484368
Q9Y2Z4	5.87	2	2	2	477	53.1657	8.98291	0.960378	0.955197	0.95095	1.04996	1.07373	1.02156	0.955508	1.04842	1.09723	0.00373921	0.0189136
Q5T9A4	16.98	3	14	30	648	72.5273	9.20264	0.944195	0.950945	0.964154	1.02714	1.06477	1.02207	0.953098	1.038	1.08908	0.00444925	0.0212969
Q9UGM6	2.78	1	1	1	360	40.1214	9.27588	0.937352	0.97735	0.967577	1.06223	1.01747	1.05607	0.96076	1.04525	1.08795	0.0102241	0.0364008
Q9NYK5	13.61	5	5	5	338	38.6867	7.6499	0.965479	0.981713	0.965482	1.02864	1.02789	1.04523	0.970892	1.03392	1.06492	0.00129307	0.0101733
Q08J23	14.47	11	11	14	767	86.4158	6.771	0.979441	0.957575	1.00227	1.03005	1.04785	1.0343	0.979761	1.0374	1.05883	0.0145531	0.0462946
Q14249	2.36	1	1	1	297	32.6	9.49561	0.857602	0.813461	0.943165	0.772034	1.84474	0.792022	0.871409	1.13627	1.30394	0.498585	0.608232
Q7L2E3	7.12	9	9	9	1194	133.855	8.77783	0.989006	0.971391	0.961753	1.04483	1.03061	1.01526	0.97405	1.03023	1.05768	0.00860237	0.0325561
Q96Q11	3.46	2	2	3	434	50.0961	8.104	1.00017	0.983176	0.982052	1.05525	1.0223	1.03076	0.988467	1.0361	1.04819	0.014296	0.045714
P52815	13.13	3	3	5	198	21.3346	8.86572	1.01512	0.850961	0.860647	1.02793	1.21186	1.06349	0.908909	1.10109	1.21144	0.0681443	0.139475
P42704	21.23	32	32	51	1394	157.805	6.12549	0.992118	0.999961	0.995135	1.01702	1.01119	1.00627	0.995738	1.01149	1.01582	0.0150328	0.0473622
P82912	17.53	3	3	6	194	20.6029	10.814	1.04697	1.0043	1.02504	0.976785	0.977162	0.965441	1.02544	0.973129	0.948989	0.0154352	0.0481619
Q13686	2.06	1	1	1	389	43.8039	7.07861	0.919465	1.06566	0.825329	0.957208	0.970792	1.27392	0.936819	1.06731	1.13929	0.354794	0.473002
Q9NP81	7.72	4	4	4	518	58.2459	8.1333	1.03919	1.03964	1.03565	0.965529	0.985481	0.954796	1.03816	0.968602	0.932997	0.00155929	0.0114667
P13051	2.56	1	1	3	313	34.6238	9.31982	0.993852	0.918337	0.978541	1.06218	1.11257	1.05602	0.963577	1.07692	1.11763	0.017794	0.052899
Q9BQP7	4.07	1	1	1	344	39.396	7.6792	0.961691	0.960693	0.943366	1.13458	0.977187	1.0419	0.95525	1.05122	1.10047	0.105589	0.193384
O75648	1.66	1	1	1	421	47.7142	8.03076	0.955728	0.972315	0.944024	1.03616	0.994679	1.11163	0.957356	1.04749	1.09415	0.0626127	0.131437
Q7Z7H8	3.07	1	1	1	261	29.2637	9.5835	0.945379	0.934382	0.999252	1.03416	1.06497	1.03764	0.959671	1.04559	1.08953	0.0182195	0.0537833
Q9H2U2	14.67	5	6	7	334	37.896	7.38623	1.04371	1.0362	1.02767	0.951817	0.978408	0.93392	1.03586	0.954715	0.921663	0.00410289	0.020118
Q9P015	11.15	3	3	3	296	33.3989	10.0083	0.9803	0.936788	0.991149	1.04023	1.07813	1.01914	0.969412	1.04583	1.07883	0.0332052	0.0818192
Q9NSE4	11.86	10	10	16	1012	113.719	7.1958	1.03274	1.06156	1.0462	0.938376	0.956641	0.9675	1.04683	0.954172	0.911485	0.00146538	0.0110616
Q9BYD6	5.23	2	2	2	325	36.8854	8.77783	0.937168	0.925275	1.03748	1.03839	1.04572	1.0307	0.96664	1.03827	1.0741	0.116359	0.206278
Q9BSH4	3.03	1	1	1	297	32.4567	8.1333	1.06322	1.02699	1.05728	0.965938	0.917081	0.984891	1.04917	0.95597	0.91117	0.0156877	0.0486062
A4D1E9	7.24	3	3	3	387	42.9056	9.02686	0.980489	0.934837	0.994617	1.06383	1.05152	1.00373	0.969981	1.03969	1.07187	0.0534974	0.116279
Q9HC36	5.48	2	2	2	420	46.9904	8.73389	0.948458	1.00109	0.956205	0.980462	1.05248	1.07258	0.968584	1.03518	1.06875	0.109207	0.198062
Q7Z2W9	8.29	2	2	2	205	22.8003	9.89111	0.941839	0.94629	1.01735	1.0123	1.02808	1.06432	0.968493	1.0349	1.06857	0.0831904	0.16291
Q96SZ6	1.66	1	1	1	601	67.6456	8.20654	0.903739	0.989138	1.01396	0.980664	0.99102	1.13423	0.968945	1.0353	1.06849	0.328977	0.447229
Q9H5Q4	6.82	3	3	3	396	45.3198	9.18799	0.984539	0.910991	0.996253	1.0663	1.0001	1.01819	0.963928	1.0282	1.06668	0.124964	0.216651
Q9NRX2	5.71	1	1	1	175	20.0376	10.1108	0.970266	1.02149	0.919667	0.921271	1.11567	1.06819	0.970473	1.03504	1.06654	0.379918	0.498408
Q9NVI7	25.71	7	18	47	634	71.3247	8.98291	0.991118	0.940276	0.967551	1.02379	1.04891	1.01461	0.966315	1.0291	1.06498	0.0247804	0.066839
Q9NVV4	1.55	1	1	2	582	66.13	9.0415	1.00685	0.938355	0.966424	1.03289	1.07044	0.996605	0.970544	1.03331	1.06467	0.097602	0.182221
Q9NQ50	7.28	2	2	4	206	24.4752	9.62744	0.939581	0.953072	1.04132	1.03051	1.00539	1.05036	0.977992	1.02875	1.0519	0.214696	0.325187
P27695	22.01	9	9	17	318	35.5322	8.11865	0.928125	1.02122	0.954384	0.982344	1.04928	1.02112	0.96791	1.01758	1.05132	0.215961	0.326845
Q9BYD1	10.11	2	2	3	178	20.6787	9.15869	0.985924	0.946326	0.978037	1.0121	1.01921	1.02761	0.970096	1.01964	1.05108	0.0184668	0.0542924
Q96E11	3.05	1	1	1	262	29.2586	9.78857	1.00224	0.996231	0.938855	0.946518	1.10236	1.03035	0.979108	1.02641	1.04831	0.392139	0.510361
Q9Y606	10.77	4	4	4	427	47.4399	8.41162	0.991639	0.94813	0.99773	1.02356	1.04535	0.996857	0.979166	1.02192	1.04367	0.111308	0.200124
Q9Y2R9	7.85	2	2	3	242	28.116	9.99365	0.971152	0.99015	0.986365	1.0532	1.00958	1.00978	0.982556	1.02419	1.04237	0.0561617	0.120967
Q12849	16.04	6	6	8	480	53.0926	6.18896	0.957572	1.04814	0.948343	1.03289	1.03537	1.0074	0.984685	1.02522	1.04117	0.287533	0.404982
Q9HD33	10	4	4	8	250	29.4319	10.3745	0.990237	0.970356	0.981915	0.998978	1.01437	1.04929	0.980836	1.02088	1.04083	0.0661466	0.136757
O75127	0.86	1	1	1	700	78.8058	8.5874	0.965591	0.96717	1.01581	1.05688	0.992771	1.0191	0.982857	1.02292	1.04076	0.182321	0.287615
Q9GZT3	49.54	5	6	10	109	12.3414	10.2427	1.01069	0.961439	0.975291	1.03048	0.990199	1.04571	0.982474	1.02213	1.04036	0.147468	0.244947
Q9BQC6	11.76	2	2	2	102	12.2585	11.4438	0.97764	0.936045	1.03349	1.06798	0.993036	1.00259	0.982391	1.0212	1.03951	0.350628	0.468679
Q9NP92	3.19	1	1	1	439	50.3328	7.97217	0.885999	1.0966	0.973325	1.08001	0.968563	1.02154	0.985309	1.02337	1.03863	0.610835	0.703531
Q5JTZ9	5.58	5	5	5	985	107.273	6.26514	1	0.957806	0.985693	1.02858	0.999241	1.02467	0.981167	1.0175	1.03703	0.0781215	0.155652
Q969Z0	7.61	5	5	8	631	70.6934	7.41553	1.00173	0.99229	0.967974	1.0152	1.02911	1.02612	0.98733	1.02348	1.03661	0.0295349	0.0752654
Q9NX74	1.83	1	1	1	493	55.0152	7.10791	1.04327	0.947818	0.960424	0.956864	1.01133	1.09033	0.983836	1.01951	1.03626	0.506626	0.615264
Q9Y3D9	20	3	3	9	190	21.7573	8.89502	0.976002	0.961806	1.00773	1.0364	1.03658	0.971074	0.981846	1.01468	1.03345	0.270226	0.387345
Q9P0M9	22.97	3	3	4	148	16.0627	10.4185	1.00109	0.953268	0.99305	0.997136	1.01571	1.0329	0.98247	1.01525	1.03336	0.143274	0.239979
Q8TCC3	16.77	3	3	4	161	18.5341	9.99365	0.958161	1.03302	0.944158	1.0555	0.926187	1.04572	0.978448	1.00914	1.03136	0.571758	0.67027
P49916	6.24	6	6	7	1009	112.835	9.01221	1.06224	0.954242	0.987507	1.11162	1.05098	0.935214	1.00133	1.0326	1.03123	0.634141	0.724547
Q9BRJ2	9.15	3	3	3	306	35.3281	9.02686	0.967556	1.02882	0.956181	1.02989	0.99247	1.01581	0.984187	1.01272	1.029	0.318369	0.437063
Q8IXM3	15.33	2	2	3	137	15.373	9.56885	0.97192	0.986867	1.00725	1.01525	1.02857	1.00658	0.98868	1.0168	1.02844	0.0803283	0.158781
Q9BYD2	7.87	2	2	2	267	30.2244	10.0815	1.00579	0.951927	1.00923	1.00555	1.0577	0.98515	0.988982	1.01613	1.02745	0.394362	0.512542
P43897	5.54	2	2	3	325	35.3682	8.38232	0.942701	1.01879	0.979173	0.970371	1.06046	0.988088	0.980221	1.00631	1.02661	0.500281	0.609769
Q15070	6.9	3	3	3	435	48.5165	9.45166	0.969591	1.00743	1.00792	0.990187	1.01506	1.05457	0.99498	1.01994	1.02509	0.332136	0.450217
O75879	2.69	2	2	2	557	61.8252	8.63135	1.02208	0.962651	0.986033	1.00816	1.01714	1.01552	0.990256	1.01361	1.02358	0.253126	0.369084
Q9H9J2	2.41	1	1	2	332	37.5117	8.39697	0.971533	1.03411	0.968282	1.00813	1.00927	1.02199	0.991308	1.01313	1.02202	0.374918	0.493238
Q9Y3D5	5.63	1	1	2	142	15.8393	9.5542	1.04344	0.988908	0.942993	1.03016	0.995531	1.01249	0.991781	1.01273	1.02112	0.53257	0.637577
Q5T653	8.2	3	3	5	305	33.2797	11.2974	1.01421	0.972127	0.985538	1.02947	0.992922	1.00858	0.990625	1.01032	1.01988	0.293738	0.411952
Q9BVV7	7.66	2	2	2	248	28.1848	9.70068	1.00875	0.978296	0.992694	0.993503	1.04406	0.997816	0.993248	1.01179	1.01867	0.37094	0.489389
Q7L0Y3	9.18	4	4	9	403	47.3166	9.36377	1.00365	0.968688	1.00469	1.01364	1.01141	1.00442	0.992343	1.00982	1.01761	0.223729	0.336044
Q9H649	4.41	1	1	1	340	38.2198	8.86572	0.934771	1.02433	1.02625	1.02408	1.05033	0.96264	0.995115	1.01235	1.01732	0.68749	0.766378
P49406	8.9	3	3	4	292	33.5136	9.49561	1.00845	0.996899	0.974382	1.0315	1.00405	0.992994	0.993245	1.00951	1.01638	0.34484	0.462281
Q8WVM0	13.87	4	4	4	346	39.518	9.26123	1.00783	0.995177	0.98209	0.989792	1.00648	1.03595	0.995033	1.01074	1.01578	0.365566	0.483898
Q13084	7.81	2	2	2	256	30.1379	8.29443	0.957267	1.01988	1.00736	1.01041	1.01937	0.997995	0.994835	1.00926	1.0145	0.512798	0.62029
Q9BW92	2.65	2	2	2	718	80.9854	7.29834	0.96319	1.00894	1.01863	1.00895	1.00631	1.00907	0.996921	1.00811	1.01123	0.548988	0.650954
Q96A35	3.24	1	1	1	216	24.899	9.29053	0.947017	1.02733	1.01809	0.957648	1.01607	1.05039	0.99748	1.00804	1.01059	0.790095	0.847398
Q9NX20	4.38	2	2	3	251	28.431	10.1255	1.02381	0.958989	0.995343	1.02279	0.991753	0.994159	0.992714	1.0029	1.01026	0.656603	0.742016
Q9NWS8	1.34	1	1	1	449	51.5709	8.68994	1.00609	1.00226	0.984497	0.947183	1.03845	1.03668	0.997616	1.00744	1.00984	0.766228	0.828844
Q9BQ52	4.24	4	4	5	826	92.1602	7.89893	0.973019	0.997293	1.02866	1.00221	1.00788	1.01214	0.999658	1.00741	1.00776	0.660302	0.745141
Q6P1L8	13.79	2	2	2	145	15.9374	10.2427	0.996751	1.06075	0.939716	0.937388	0.992739	1.0878	0.999074	1.00597	1.00691	0.908098	0.936083
P51398	7.04	3	3	3	398	45.5376	8.88037	1.00614	0.993444	0.998748	1.01592	1.03235	0.966062	0.999444	1.00478	1.00534	0.805415	0.859581
[truncated: 73 more rows]
